# Supplementary material for: Combined proteomics and single cell RNA-sequencing analysis to identify biomarkers of disease diagnosis and disease exacerbation for systemic lupus erythematosus
Source: Front Immunol. 2022 Nov 29;13:969509. doi: 10.3389/fimmu.2022.969509 (PMC9746895; doi:10.3389/fimmu.2022.969509)
Supplement: Supplementary file 1 [file Table_1.xlsx]

## Sheet: SLE VS HC
Protein accession	Gene name	SLE/HC Ratio	Regulated Type	SLE/HC P value
A0MZ66	SHTN1	2.48363	Up	0.000301998
A4D1P6	WDR91	1.54645	Up	5.68264e-08
A6NC98	CCDC88B	2.83848	Up	6.98685e-09
A6NDU8	C5orf51	1.64629	Up	3.1183e-05
A6NFX1	MFSD2B	0.641591	Down	0.0400101
A6NHR9	SMCHD1	3.60866	Up	6.98751e-09
B0I1T2	MYO1G	0.568844	Down	0.0014928
E9PAV3	NACA	0.527738	Down	0.000302573
O00139	KIF2A	0.659436	Down	1.41821e-09
O00148	DDX39A	1.57331	Up	8.00395e-05
O00154	ACOT7	4.59702	Up	1.60348e-05
O00159	MYO1C	1.57834	Up	3.7299e-05
O00160	MYO1F	1.73309	Up	7.5981e-06
O00170	AIP	1.80332	Up	0.000728385
O00193	SMAP	1.64501	Up	0.00117163
O00194	RAB27B	0.577781	Down	6.43549e-08
O00203	AP3B1	0.466993	Down	2.7683e-06
O00264	PGRMC1	1.74193	Up	1.54701e-07
O00267	SUPT5H	2.22721	Up	6.50997e-05
O00273	DFFA	1.84497	Up	4.19453e-05
O00291	HIP1	1.50558	Up	0.0121679
O00461	GOLIM4	1.66229	Up	2.99383e-06
O00471	EXOC5	1.51882	Up	1.81025e-06
O00499	BIN1	1.59031	Up	0.00308732
O00567	NOP56	2.18715	Up	6.69879e-09
O00743	PPP6C	0.628567	Down	0.0031296
O00764	PDXK	1.52039	Up	0.00496373
O14497	ARID1A	3.8376	Up	5.26422e-08
O14523	C2CD2L	2.06608	Up	0.000125536
O14545	TRAFD1	1.56133	Up	7.14382e-07
O14776	TCERG1	3.30173	Up	2.75338e-06
O14818	PSMA7	1.92271	Up	0.00169995
O14828	SCAMP3	1.61044	Up	0.00539936
O14879	IFIT3	4.18593	Up	1.88875e-11
O14880	MGST3	1.61624	Up	0.000412301
O14920	IKBKB	2.03848	Up	8.77694e-06
O14929	HAT1	1.56299	Up	0.00256547
O14964	HGS	2.26862	Up	2.6663e-07
O14974	PPP1R12A	1.50731	Up	0.000222489
O15027	SEC16A	1.61766	Up	1.01607e-05
O15145	ARPC3	0.406907	Down	9.38213e-07
O15258	RER1	1.58726	Up	1.93504e-05
O15294	OGT	2.11921	Up	6.65681e-12
O15439	ABCC4	1.61532	Up	6.53434e-05
O43143	DHX15	1.80412	Up	6.7587e-06
O43237	DYNC1LI2	2.04523	Up	0.00035906
O43242	PSMD3	1.99929	Up	0.000141423
O43290	SART1	2.36875	Up	2.80944e-06
O43390	HNRNPR	1.84781	Up	0.00759076
O43396	TXNL1	1.82491	Up	1.59347e-05
O43488	AKR7A2	0.628899	Down	2.32355e-05
O43493	TGOLN2	2.40629	Up	5.24823e-05
O43516	WIPF1	2.56086	Up	4.50143e-05
O43561	LAT	0.631549	Down	0.0275323
O43615	TIMM44	1.89995	Up	1.14912e-05
O43719	HTATSF1	2.5727	Up	1.08231e-07
O43772	SLC25A20	1.61053	Up	0.0387586
O43776	NARS1	2.07414	Up	3.73366e-09
O43809	NUDT21	1.62211	Up	0.0278903
O60216	RAD21	2.56288	Up	0.000136652
O60234	GMFG	0.275025	Down	2.49292e-07
O60264	SMARCA5	4.42952	Up	1.77226e-08
O60271	SPAG9	1.73732	Up	2.92617e-05
O60313	OPA1	2.27898	Up	8.49093e-10
O60493	SNX3	1.65428	Up	1.0569e-10
O60610	DIAPH1	1.50819	Up	4.77598e-10
O60664	PLIN3	0.567773	Down	4.79616e-05
O60711	LPXN	2.37049	Up	1.68991e-06
O60826	CCDC22	1.55361	Up	2.15306e-05
O60890	OPHN1	1.5372	Up	0.000870364
O60927	PPP1R11	1.90033	Up	0.016334
O75083	WDR1	0.478475	Down	9.53244e-09
O75131	CPNE3	0.582964	Down	0.000746288
O75154	RAB11FIP3	1.7912	Up	1.53253e-05
O75165	DNAJC13	1.92235	Up	3.20467e-10
O75167	PHACTR2	2.06015	Up	0.000113422
O75190	DNAJB6	0.565477	Down	7.23398e-07
O75323	NIPSNAP2	2.08082	Up	4.11031e-07
O75340	PDCD6	1.79374	Up	9.28871e-08
O75351	VPS4B	1.56545	Up	0.00177024
O75369	FLNB	2.10173	Up	5.73387e-10
O75380	NDUFS6	1.66018	Up	0.000191179
O75427	LRCH4	1.73533	Up	1.23382e-07
O75475	PSIP1	2.2548	Up	0.000729066
O75531	BANF1	1.9635	Up	0.000545488
O75533	SF3B1	3.10916	Up	1.21134e-09
O75592	MYCBP2	1.65901	Up	2.32062e-05
O75643	SNRNP200	1.77759	Up	4.52384e-06
O75663	TIPRL	1.55061	Up	0.000150237
O75746	SLC25A12	1.51627	Up	0.000190756
O75822	EIF3J	2.30868	Up	1.1413e-08
O75874	IDH1	0.657359	Down	0.000108165
O75937	DNAJC8	3.27496	Up	1.61939e-07
O75955	FLOT1	0.551939	Down	1.98419e-06
O75964	ATP5MG	1.76674	Up	3.45187e-06
O75995	SASH3	2.21271	Up	2.21083e-07
O76074	PDE5A	0.659394	Down	1.31391e-09
O94776	MTA2	1.99176	Up	0.000588393
O94804	STK10	2.19901	Up	2.49691e-10
O94826	TOMM70	1.80817	Up	3.56627e-11
O94906	PRPF6	1.84161	Up	0.000115018
O94925	GLS	2.07042	Up	1.38091e-05
O95139	NDUFB6	2.01872	Up	2.72781e-06
O95140	MFN2	1.69354	Up	6.80685e-05
O95169	NDUFB8	2.0017	Up	6.6301e-05
O95202	LETM1	1.60468	Up	0.000533345
O95232	LUC7L3	1.66454	Up	0.000733321
O95298	NDUFC2	1.66624	Up	6.81322e-09
O95336	PGLS	0.613613	Down	0.000459017
O95466	FMNL1	1.53094	Up	0.000196153
O95671	ASMTL	1.91542	Up	1.07765e-10
O95786	DDX58	1.91468	Up	2.99656e-08
O95858	TSPAN15	1.58192	Up	0.000604601
O95861	BPNT1	0.664953	Down	0.00568362
O95865	DDAH2	0.631539	Down	0.000463488
O95866	MPIG6B	0.551775	Down	6.6815e-06
O95870	ABHD16A	0.559542	Down	0.00179389
O95989	NUDT3	0.490681	Down	4.2304e-06
O96000	NDUFB10	1.87594	Up	0.000162383
O96008	TOMM40	2.5662	Up	3.7293e-12
O96011	PEX11B	3.1065	Up	6.0843e-09
P00387	CYB5R3	0.428801	Down	1.69686e-06
P00390	GSR	0.441037	Down	4.80013e-08
P00441	SOD1	1.99063	Up	1.30214e-06
P00488	F13A1	0.456991	Down	2.05834e-10
P00491	PNP	0.654096	Down	6.77179e-07
P00505	GOT2	1.50025	Up	0.00684431
P00558	PGK1	0.589878	Down	4.65918e-10
P00736	C1R	0.523051	Down	1.84945e-08
P00813	ADA	1.74802	Up	5.28359e-05
P00915	CA1	0.412625	Down	0.0416759
P00918	CA2	0.276717	Down	6.33365e-10
P01024	C3	0.341393	Down	1.97278e-13
P01040	CSTA	2.51656	Up	0.0246437
P01127	PDGFB	1.68653	Up	0.000215626
P01860	IGHG3	1.77051	Up	0.0499312
P01871	IGHM	0.442426	Down	6.80356e-06
P01889	HLA-B	1.52714	Up	1.01065e-05
P01903	HLA-DRA	1.66223	Up	0.000353096
P02042	HBD	0.484249	Down	0.0195871
P02545	LMNA	2.68704	Up	1.26551e-08
P02549	SPTA1	0.57824	Down	0.00992184
P02730	SLC4A1	0.260806	Down	2.53263e-06
P02760	AMBP	1.91701	Up	6.79343e-05
P02765	AHSG	0.429271	Down	7.34884e-08
P02766	TTR	0.605074	Down	0.000177138
P02775	PPBP	0.625262	Down	0.000121228
P02776	PF4	0.185583	Down	1.18242e-07
P02786	TFRC	2.26568	Up	0.0384888
P04003	C4BPA	0.556676	Down	0.000286138
P04040	CAT	0.531826	Down	4.01709e-11
P04179	SOD2	0.428328	Down	2.57727e-09
P04196	HRG	0.59735	Down	0.000931775
P04406	GAPDH	0.334687	Down	9.21041e-07
P04792	HSPB1	0.529062	Down	1.16818e-07
P04843	RPN1	0.661968	Down	1.40529e-05
P04844	RPN2	0.274156	Down	1.59466e-07
P05107	ITGB2	2.07345	Up	2.07549e-05
P05121	SERPINE1	0.607441	Down	2.61808e-07
P05141	SLC25A5	1.67239	Up	0.000562051
P05204	HMGN2	2.39419	Up	0.00217874
P05387	RPLP2	1.66472	Up	0.0413018
P05388	RPLP0	0.454861	Down	0.00112512
P05455	SSB	2.64508	Up	5.15607e-06
P06239	LCK	2.70857	Up	2.01419e-07
P06454	PTMA	2.62856	Up	0.000147846
P06576	ATP5F1B	0.473928	Down	1.38272e-05
P06744	GPI	0.458991	Down	1.05075e-08
P06748	NPM1	1.83586	Up	0.000914239
P06753	TPM3	1.68141	Up	8.42737e-06
P07332	FES	1.57968	Up	1.25695e-05
P07339	CTSD	0.573782	Down	5.04003e-06
P07384	CAPN1	0.661821	Down	1.84767e-07
P07437	TUBB	0.325149	Down	0.000203547
P07602	PSAP	1.68824	Up	1.03829e-05
P07737	PFN1	0.407919	Down	1.62758e-10
P07741	APRT	0.408501	Down	1.13963e-05
P07814	EPRS	2.44723	Up	1.4558e-08
P07858	CTSB	1.94247	Up	8.47066e-06
P07900	HSP90AA1	1.62349	Up	4.21871e-07
P07919	UQCRH	1.86519	Up	7.13301e-07
P08195	SLC3A2	2.02398	Up	2.39653e-05
P08236	GUSB	2.74349	Up	3.72078e-05
P08237	PFKM	0.573373	Down	0.000148811
P08238	HSP90AB1	1.84932	Up	1.24387e-08
P08559	PDHA1	1.67657	Up	2.7351e-06
P08574	CYC1	1.99563	Up	7.86816e-09
P08575	PTPRC	2.14822	Up	7.45097e-07
P08621	SNRNP70	5.25803	Up	2.31448e-08
P08708	RPS17	1.62348	Up	0.00921505
P09211	GSTP1	0.522391	Down	5.47489e-07
P09326	CD48	2.11479	Up	6.7237e-05
P09417	QDPR	0.506292	Down	2.87272e-07
P09429	HMGB1	2.8532	Up	6.4527e-09
P09467	FBP1	0.599095	Down	0.000339325
P09486	SPARC	0.598732	Down	6.042e-07
P09493	TPM1	1.52494	Up	2.08284e-05
P09496	CLTA	2.10133	Up	0.000536353
P09543	CNP	1.53574	Up	4.71118e-07
P09651	HNRNPA1	2.36366	Up	9.07889e-08
P09668	CTSH	1.61641	Up	0.0127209
P09669	COX6C	5.46778	Up	1.29587e-12
P09874	PARP1	2.40153	Up	3.75343e-08
P09914	IFIT1	2.89302	Up	0.00249884
P09972	ALDOC	1.54553	Up	6.92431e-08
P0C0L5	C4B	0.499875	Down	3.11644e-06
P0DMN0	SULT1A4	0.477552	Down	1.96265e-06
P0DMV9	HSPA1B	0.611768	Down	8.65349e-10
P0DOX7	---	0.613515	Down	1.59433e-05
P10253	GAA	2.10712	Up	1.09547e-06
P10412	H1-4	0.623671	Down	0.0188611
P10606	COX5B	3.0779	Up	4.68554e-08
P10619	CTSA	0.657185	Down	0.00104853
P10644	PRKAR1A	0.637026	Down	1.69757e-08
P10720	PF4V1	0.0958074	Down	6.29989e-05
P11047	LAMC1	2.72086	Up	2.4927e-10
P11117	ACP2	2.14259	Up	2.59287e-06
P11142	HSPA8	0.605603	Down	1.59129e-08
P11216	PYGB	0.620344	Down	2.07926e-07
P11234	RALB	0.526229	Down	1.42789e-09
P11387	TOP1	3.38351	Up	2.18611e-05
P11717	IGF2R	1.8226	Up	2.75823e-05
P11908	PRPS2	0.398863	Down	5.35588e-05
P11940	PABPC1	0.537049	Down	2.45204e-09
P12081	HARS	0.37278	Down	1.52615e-09
P12270	TPR	2.49746	Up	3.03513e-07
P12318	FCGR2A	1.79593	Up	4.2546e-05
P12931	SRC	0.591743	Down	1.87657e-08
P12956	XRCC6	2.22018	Up	4.28015e-06
P13498	CYBA	1.8163	Up	0.0209705
P13667	PDIA4	0.548254	Down	1.17266e-09
P13693	TPT1	0.630107	Down	0.0115524
P13716	ALAD	0.614183	Down	3.54891e-06
P13747	HLA-E	1.7264	Up	2.86111e-07
P13798	APEH	0.555109	Down	4.13953e-06
P13807	GYS1	2.31355	Up	3.30946e-07
P13861	PRKAR2A	0.571495	Down	7.81975e-08
P13987	CD59	1.69508	Up	0.000299504
P14151	SELL	2.18171	Up	0.000258981
P14222	PRF1	0.6136	Down	0.0190227
P14317	HCLS1	2.05423	Up	2.76897e-06
P14324	FDPS	0.471591	Down	4.3993e-08
P14618	PKM	0.354722	Down	1.1539e-09
P14780	MMP9	1.82342	Up	0.012948
P14866	HNRNPL	2.56445	Up	1.89747e-08
P15153	RAC2	0.364609	Down	0.000480958
P15529	CD46	1.621	Up	0.00119452
P15880	RPS2	1.75365	Up	0.00106422
P15927	RPA2	1.50012	Up	0.00106097
P16070	CD44	2.23334	Up	8.72437e-05
P16109	SELP	1.76778	Up	6.07618e-07
P16152	CBR1	0.629076	Down	0.00220561
P16157	ANK1	0.652109	Down	0.000130629
P16278	GLB1	0.513791	Down	0.000547519
P16885	PLCG2	1.60333	Up	2.22156e-10
P16949	STMN1	2.76363	Up	2.21676e-05
P17026	ZNF22	2.44827	Up	1.06961e-11
P17174	GOT1	0.577465	Down	1.47433e-05
P17301	ITGA2	0.451931	Down	6.6743e-10
P17480	UBTF	2.90374	Up	2.57075e-07
P17612	PRKACA	0.366489	Down	4.29649e-06
P17655	CAPN2	1.51816	Up	5.92027e-05
P17858	PFKL	0.611977	Down	7.15322e-06
P17927	CR1	1.51375	Up	0.0475902
P17931	LGALS3	0.60372	Down	5.34636e-06
P18031	PTPN1	1.51767	Up	5.68737e-09
P18084	ITGB5	2.42413	Up	1.64752e-07
P18124	RPL7	6.48204	Up	0.000132343
P18859	ATP5PF	2.80869	Up	4.2901e-11
P19086	GNAZ	0.369012	Down	4.61781e-10
P19105	MYL12A	0.483119	Down	2.30934e-05
P19338	NCL	2.63279	Up	3.02277e-07
P19474	TRIM21	2.18723	Up	1.7443e-08
P19525	EIF2AK2	1.57082	Up	5.63981e-05
P19838	NFKB1	2.52882	Up	1.88907e-06
P19878	NCF2	2.05882	Up	1.64114e-06
P20042	EIF2S2	2.39888	Up	1.13771e-08
P20160	AZU1	0.354533	Down	0.00302155
P20340	RAB6A	0.354833	Down	3.18569e-12
P20591	MX1	9.55519	Up	1.54974e-08
P20592	MX2	3.02194	Up	6.53671e-08
P20618	PSMB1	0.561139	Down	6.76963e-09
P20700	LMNB1	2.76737	Up	1.81275e-08
P20810	CAST	1.78668	Up	1.5808e-05
P21281	ATP6V1B2	1.69349	Up	2.90413e-05
P21399	ACO1	0.63036	Down	0.000893923
P21796	VDAC1	1.6989	Up	6.71944e-07
P21912	SDHB	1.90372	Up	1.11099e-06
P22061	PCMT1	0.578288	Down	8.37418e-07
P22087	FBL	3.12464	Up	5.81815e-07
P22626	HNRNPA2B1	1.55153	Up	0.000252562
P22694	PRKACB	1.71195	Up	6.55381e-09
P22830	FECH	2.16344	Up	1.88948e-06
P22894	MMP8	1.79511	Up	0.00705413
P23141	CES1	1.79246	Up	0.0112564
P23193	TCEA1	3.50123	Up	5.19475e-08
P23246	SFPQ	3.35879	Up	7.64763e-10
P23284	PPIB	0.320597	Down	7.71285e-10
P23528	CFL1	0.470991	Down	3.47947e-06
P23588	EIF4B	2.02414	Up	1.15775e-05
P23743	DGKA	1.73653	Up	0.000865128
P23786	CPT2	1.66069	Up	0.000874463
P23919	DTYMK	0.634341	Down	8.87509e-06
P24844	MYL9	0.525542	Down	1.86433e-08
P24928	POLR2A	1.72181	Up	0.00108095
P25098	GRK2	1.90542	Up	1.76416e-07
P25686	DNAJB2	1.56912	Up	0.000184273
P25774	CTSS	2.4071	Up	4.31703e-06
P25815	S100P	2.731	Up	0.00201161
P25942	CD40	1.54176	Up	1.08945e-05
P26583	HMGB2	4.34146	Up	1.2443e-10
P27105	STOM	0.604933	Down	2.11802e-09
P27338	MAOB	1.72132	Up	7.14941e-05
P27348	YWHAQ	0.601763	Down	6.72307e-11
P27482	CALML3	0.649522	Down	9.49765e-05
P27695	APEX1	2.56357	Up	3.08147e-07
P27707	DCK	1.77445	Up	0.0028738
P27816	MAP4	1.60243	Up	0.00587845
P27918	CFP	1.73557	Up	0.00742508
P28070	PSMB4	0.440694	Down	4.97214e-07
P28676	GCA	0.602817	Down	0.0120092
P28799	GRN	1.84546	Up	0.00149921
P29279	CCN2	1.60795	Up	0.000849446
P29466	CASP1	1.83095	Up	0.000638797
P29590	PML	4.03282	Up	5.45152e-11
P29692	EEF1D	0.557997	Down	3.3785e-07
P29966	MARCKS	2.5712	Up	1.7049e-05
P30038	ALDH4A1	1.60958	Up	0.000812154
P30040	ERP29	0.315112	Down	2.89312e-07
P30041	PRDX6	0.373393	Down	3.02166e-11
P30047	GCHFR	2.2934	Up	1.38801e-05
P30050	RPL12	1.69846	Up	0.00809494
P30086	PEBP1	0.430748	Down	6.62911e-10
P30519	HMOX2	2.18095	Up	1.65119e-05
P30566	ADSL	0.658659	Down	8.28038e-05
P30622	CLIP1	1.86397	Up	3.49951e-07
P30626	SRI	0.513547	Down	0.000309279
P31939	ATIC	0.658896	Down	7.56415e-05
P31948	STIP1	2.34422	Up	3.83472e-08
P32119	PRDX2	0.555497	Down	0.00715011
P32321	DCTD	0.451272	Down	2.2444e-07
P32455	GBP1	2.17012	Up	1.32702e-05
P32456	GBP2	1.60113	Up	0.000739726
P32969	RPL9	1.92457	Up	0.0119313
P33121	ACSL1	2.12531	Up	1.96287e-06
P33176	KIF5B	1.63937	Up	2.71263e-09
P33241	LSP1	2.0358	Up	4.69853e-05
P33527	ABCC1	0.6185	Down	0.000265978
P33993	MCM7	2.93704	Up	2.66824e-07
P34910	EVI2B	1.76962	Up	9.03399e-08
P34932	HSPA4	1.6006	Up	1.76372e-09
P35613	BSG	2.63497	Up	3.1281e-09
P35637	FUS	3.50156	Up	3.34241e-05
P35659	DEK	2.59638	Up	5.12275e-08
P35754	GLRX	0.558314	Down	0.000604343
P35998	PSMC2	1.60479	Up	2.3077e-07
P36405	ARL3	0.664848	Down	0.00296558
P36507	MAP2K2	1.61216	Up	0.000101736
P36542	ATP5F1C	0.537623	Down	1.9346e-05
P36551	CPOX	1.54008	Up	9.02656e-05
P36578	RPL4	2.26236	Up	0.000493566
P36776	LONP1	2.25784	Up	1.61362e-09
P37235	HPCAL1	1.58217	Up	2.94991e-08
P37840	SNCA	0.346771	Down	2.22036e-05
P38606	ATP6V1A	0.583624	Down	5.88249e-06
P38919	EIF4A3	1.58967	Up	0.00533122
P39023	RPL3	2.19333	Up	1.36625e-05
P40197	GP5	0.578155	Down	2.18715e-07
P40222	TXLNA	1.95026	Up	7.7216e-06
P40855	PEX19	1.52369	Up	2.66694e-05
P40925	MDH1	0.459851	Down	4.27366e-07
P40926	MDH2	0.597753	Down	2.39284e-09
P41091	EIF2S3	2.02021	Up	1.51104e-08
P41227	NAA10	1.96927	Up	4.51722e-08
P42167	TMPO	1.60042	Up	0.000289969
P42224	STAT1	3.76188	Up	1.04957e-10
P42677	RPS27	3.47527	Up	3.16125e-07
P42765	ACAA2	2.07204	Up	5.04699e-06
P43243	MATR3	2.91724	Up	8.55887e-07
P43487	RANBP1	1.85493	Up	8.63021e-11
P45880	VDAC2	2.02412	Up	3.85122e-11
P46063	RECQL	1.60914	Up	0.0239606
P46109	CRKL	0.619175	Down	0.000117433
P46777	RPL5	1.95367	Up	4.03976e-05
P46781	RPS9	0.458163	Down	5.04103e-05
P46977	STT3A	1.65489	Up	2.94789e-06
P47712	PLA2G4A	0.522213	Down	5.46541e-05
P48047	ATP5PO	0.553169	Down	1.58669e-05
P48147	PREP	0.664119	Down	2.16913e-06
P48509	CD151	0.663851	Down	0.00508344
P48595	SERPINB10	1.62207	Up	0.00335665
P48634	PRRC2A	2.44593	Up	0.00206189
P48637	GSS	0.630645	Down	0.00146444
P48960	CD97	1.87061	Up	0.000141188
P49189	ALDH9A1	1.73999	Up	1.61033e-05
P49257	LMAN1	1.84742	Up	6.83861e-07
P49591	SARS	0.633493	Down	0.000108035
P49619	DGKG	1.84833	Up	8.15073e-07
P49662	CASP4	1.68787	Up	0.00803688
P49756	RBM25	4.46233	Up	1.24209e-07
P49757	NUMB	1.54541	Up	1.05233e-05
P49758	RGS6	0.603067	Down	3.18214e-08
P49792	RANBP2	1.73654	Up	8.48909e-05
P49841	GSK3B	0.652272	Down	0.000773093
P50225	SULT1A1	0.325264	Down	9.48961e-07
P50238	CRIP1	1.83195	Up	1.52557e-05
P50402	EMD	0.651806	Down	9.61549e-06
P50452	SERPINB8	2.64306	Up	6.22449e-06
P50454	SERPINH1	0.570641	Down	9.21761e-06
P50990	CCT8	0.641707	Down	3.16476e-09
P50991	CCT4	0.3983	Down	4.70703e-06
P51114	FXR1	1.6808	Up	7.05755e-05
P51148	RAB5C	0.598819	Down	1.72331e-07
P51149	RAB7A	0.37798	Down	1.16266e-11
P51153	RAB13	1.74777	Up	1.63998e-06
P51572	BCAP31	1.84709	Up	5.37154e-07
P51575	P2RX1	1.50038	Up	0.00164066
P51608	MECP2	2.2294	Up	5.18908e-06
P51858	HDGF	3.72521	Up	7.74184e-09
P51970	NDUFA8	1.61246	Up	0.000538642
P51991	HNRNPA3	1.983	Up	1.90715e-07
P52272	HNRNPM	2.10187	Up	1.0847e-06
P52333	JAK3	1.55884	Up	1.21772e-07
P52566	ARHGDIB	1.53998	Up	6.19367e-07
P52597	HNRNPF	2.35985	Up	1.15363e-10
P52630	STAT2	3.71029	Up	3.8505e-07
P52907	CAPZA1	0.537176	Down	6.11281e-06
P53004	BLVRA	0.339458	Down	4.3111e-07
P53007	SLC25A1	2.27542	Up	1.18767e-09
P53367	ARFIP1	1.94854	Up	8.01933e-11
P53396	ACLY	0.491971	Down	9.27841e-06
P53621	COPA	0.63231	Down	0.00100172
P53634	CTSC	0.575097	Down	0.000266365
P53999	SUB1	1.74739	Up	0.0035157
P54577	YARS	0.634588	Down	4.56246e-07
P54578	USP14	0.666629	Down	0.000263797
P54619	PRKAG1	0.432995	Down	1.39154e-06
P54886	ALDH18A1	1.81488	Up	3.72024e-08
P55008	AIF1	2.52331	Up	3.42639e-06
P55010	EIF5	2.50366	Up	1.49861e-11
P55084	HADHB	2.06379	Up	1.41524e-07
P55209	NAP1L1	0.329283	Down	1.50676e-07
P56202	CTSW	1.6073	Up	0.000326411
P56277	CMC4	2.06017	Up	0.00171466
P57737	CORO7	1.65194	Up	0.000188008
P57740	NUP107	1.53367	Up	3.90075e-05
P57764	GSDMD	1.67116	Up	1.66612e-08
P59665	DEFA1	9.57154	Up	0.000399327
P59666	DEFA3	2.77047	Up	1.02536e-05
P59998	ARPC4	0.652434	Down	2.35172e-05
P60174	TPI1	0.607923	Down	2.14114e-10
P60228	EIF3E	1.73757	Up	3.21384e-08
P60709	ACTB	0.434164	Down	1.01878e-08
P60842	EIF4A1	0.599401	Down	1.07959e-05
P60900	PSMA6	0.390151	Down	3.50007e-07
P60903	S100A10	1.66118	Up	0.00455108
P60953	CDC42	0.294643	Down	5.55545e-06
P60981	DSTN	0.528722	Down	1.73464e-05
P61018	RAB4B	0.638938	Down	6.86033e-06
P61020	RAB5B	0.522797	Down	0.00012003
P61081	UBE2M	0.666591	Down	2.45346e-07
P61160	ACTR2	0.648628	Down	3.03615e-07
P61163	ACTR1A	0.329478	Down	1.09844e-05
P61224	RAP1B	0.401562	Down	2.48681e-11
P61247	RPS3A	1.52747	Up	0.00583515
P61421	ATP6V0D1	0.66362	Down	0.000235028
P61586	RHOA	0.62419	Down	0.000560055
P61769	B2M	0.298238	Down	4.05871e-07
P61978	HNRNPK	1.61045	Up	9.67994e-06
P62072	TIMM10	2.96792	Up	2.01505e-06
P62140	PPP1CB	0.543412	Down	8.19063e-05
P62258	YWHAE	0.56666	Down	1.56519e-08
P62269	RPS18	1.8684	Up	0.000267556
P62306	SNRPF	1.87247	Up	7.41346e-10
P62328	TMSB4X	7.40342	Up	5.56447e-06
P62424	RPL7A	2.72153	Up	3.25526e-08
P62633	CNBP	4.41891	Up	8.54894e-12
P62753	RPS6	1.65024	Up	0.000547065
P62805	H4C1	0.037052	Down	6.70019e-05
P62820	RAB1A	0.552057	Down	1.62751e-08
P62873	GNB1	0.481678	Down	4.96715e-10
P62877	RBX1	1.64378	Up	9.9602e-05
P62942	FKBP1A	0.470114	Down	1.42665e-08
P63000	RAC1	0.416767	Down	0.00963397
P63208	SKP1	2.26233	Up	9.15892e-10
P63244	RACK1	0.643053	Down	0.00982603
P67809	YBX1	2.31529	Up	1.62122e-06
P68032	ACTC1	0.440537	Down	1.25741e-06
P68036	UBE2L3	0.606175	Down	5.40709e-05
P68104	EEF1A1	0.590072	Down	4.28199e-06
P68363	TUBA1B	0.234962	Down	1.28888e-07
P68366	TUBA4A	0.577479	Down	5.94284e-08
P68371	TUBB4B	0.458584	Down	9.02178e-08
P68871	HBB	0.200545	Down	0.000122261
P69905	HBA1	0.359002	Down	0.00134769
P78318	IGBP1	1.71648	Up	5.77948e-05
P78324	SIRPA	1.65272	Up	0.00130379
P78344	EIF4G2	1.51437	Up	3.50608e-05
P78356	PIP4K2B	1.58448	Up	0.0033632
P78527	PRKDC	2.1673	Up	3.66597e-08
P78559	MAP1A	2.16346	Up	7.59969e-06
P80217	IFI35	1.52556	Up	0.00677037
P80511	S100A12	0.501603	Down	0.0258915
P80723	BASP1	2.82458	Up	9.07392e-06
P84077	ARF1	0.542112	Down	7.97226e-10
P84095	RHOG	2.02077	Up	2.23083e-06
Q00013	MPP1	0.439453	Down	4.07494e-07
Q00325	SLC25A3	2.44581	Up	7.71217e-09
Q00577	PURA	0.640181	Down	5.85523e-06
Q00653	NFKB2	3.1717	Up	4.17661e-07
Q00839	HNRNPU	1.83734	Up	0.00014094
Q01518	CAP1	0.433539	Down	1.32395e-12
Q01844	EWSR1	2.89836	Up	1.80934e-05
Q02108	GUCY1A1	0.32906	Down	8.00187e-09
Q02218	OGDH	1.76997	Up	1.83116e-07
Q02252	ALDH6A1	1.51476	Up	0.000138596
Q02750	MAP2K1	1.65302	Up	0.0062903
Q02790	FKBP4	1.53675	Up	1.52266e-06
Q02818	NUCB1	1.92331	Up	4.54205e-07
Q02878	RPL6	3.44946	Up	2.72041e-08
Q02978	SLC25A11	1.71952	Up	1.84204e-07
Q03001	DST	1.97167	Up	0.000190741
Q03252	LMNB2	1.87383	Up	0.000101219
Q03518	TAP1	1.60937	Up	6.48322e-07
Q04206	RELA	1.71741	Up	2.59317e-07
Q04759	PRKCQ	1.53805	Up	0.000287622
Q04760	GLO1	0.586561	Down	1.07666e-05
Q04941	PLP2	2.02111	Up	4.69826e-06
Q05397	PTK2	0.578163	Down	0.000269691
Q06323	PSME1	1.99424	Up	2.60133e-07
Q07021	C1QBP	0.59877	Down	0.000285085
Q07065	CKAP4	1.72574	Up	0.000784569
Q07666	KHDRBS1	2.74268	Up	1.2594e-09
Q07812	BAX	1.70305	Up	6.74658e-05
Q07954	LRP1	1.79616	Up	0.0377763
Q07955	SRSF1	2.20235	Up	0.000109075
Q07960	ARHGAP1	0.456294	Down	3.65786e-06
Q08211	DHX9	1.57499	Up	0.000494045
Q08257	CRYZ	0.591448	Down	3.44074e-05
Q08378	GOLGA3	1.75659	Up	3.21819e-05
Q08380	LGALS3BP	2.97392	Up	5.86569e-08
Q08752	PPID	1.51334	Up	0.000520095
Q08AM6	VAC14	2.15241	Up	7.30459e-06
Q08J23	NSUN2	2.11849	Up	1.99574e-07
Q09028	RBBP4	3.03603	Up	1.52908e-09
Q09161	NCBP1	2.31454	Up	1.39172e-08
Q09666	AHNAK	3.18726	Up	1.35304e-08
Q0VD83	APOBR	2.10841	Up	2.54205e-06
Q0ZGT2	NEXN	1.52984	Up	0.000257163
Q10567	AP1B1	0.615529	Down	5.38179e-06
Q10588	BST1	2.13656	Up	0.000532519
Q12797	ASPH	1.62372	Up	0.00266706
Q12802	AKAP13	2.484	Up	1.3909e-06
Q12805	EFEMP1	2.70369	Up	7.91128e-08
Q12841	FSTL1	1.53814	Up	0.00405599
Q12874	SF3A3	1.9387	Up	0.000328945
Q12906	ILF3	1.58019	Up	0.00051769
Q12931	TRAP1	1.51302	Up	8.86322e-05
Q12974	PTP4A2	0.317515	Down	0.000349175
Q13094	LCP2	1.63632	Up	1.08082e-06
Q13107	USP4	1.59878	Up	0.000209038
Q13136	PPFIA1	1.70284	Up	2.14111e-05
Q13148	TARDBP	1.77106	Up	5.18468e-05
Q13151	HNRNPA0	1.67	Up	9.85878e-05
Q13155	AIMP2	1.62789	Up	1.10889e-10
Q13177	PAK2	1.80435	Up	8.41989e-08
Q13200	PSMD2	1.56388	Up	4.28992e-07
Q13243	SRSF5	3.25374	Up	3.76718e-05
Q13263	TRIM28	3.20664	Up	3.26182e-10
Q13287	NMI	2.02459	Up	8.68164e-08
Q13325	IFIT5	1.85055	Up	0.0188638
Q13404	UBE2V1	1.55113	Up	7.27769e-05
Q13409	DYNC1I2	1.99326	Up	1.84499e-05
Q13418	ILK	0.607232	Down	8.03328e-11
Q13435	SF3B2	1.85383	Up	2.7022e-06
Q13439	GOLGA4	2.10395	Up	0.000829561
Q13443	ADAM9	2.83934	Up	4.67972e-06
Q13451	FKBP5	3.65102	Up	1.15581e-10
Q13464	ROCK1	1.56394	Up	1.48332e-09
Q13510	ASAH1	0.575337	Down	3.94336e-05
Q13546	RIPK1	1.5807	Up	3.47928e-06
Q13616	CUL1	1.77603	Up	1.19944e-07
Q13620	CUL4B	2.77179	Up	2.62718e-08
Q13643	FHL3	2.37851	Up	2.23794e-06
Q13838	DDX39B	1.78997	Up	4.97433e-09
Q13951	CBFB	2.05943	Up	6.70963e-06
Q13976	PRKG1	0.651809	Down	0.000171109
Q14005	IL16	1.81269	Up	4.2146e-05
Q14061	COX17	2.36735	Up	1.12345e-06
Q14112	NID2	1.73905	Up	1.29056e-05
Q14152	EIF3A	2.00853	Up	1.30647e-07
Q14156	EFR3A	1.56362	Up	6.1745e-05
Q14162	SCARF1	1.83396	Up	6.28976e-06
Q14165	MLEC	1.82208	Up	3.7631e-06
Q14192	FHL2	2.33836	Up	5.1494e-10
Q14204	DYNC1H1	1.52404	Up	5.81585e-07
Q14240	EIF4A2	0.504771	Down	0.00134665
Q14254	FLOT2	0.638591	Down	5.06655e-05
Q14258	TRIM25	2.20975	Up	1.92949e-15
Q14392	LRRC32	0.623512	Down	6.41127e-05
Q14554	PDIA5	0.412602	Down	4.06221e-11
Q14566	MCM6	2.87318	Up	9.02564e-09
Q14642	INPP5A	0.62767	Down	0.000824145
Q14669	TRIP12	1.69132	Up	0.0137185
Q14683	SMC1A	3.06286	Up	6.22813e-10
Q14696	MESD	1.77081	Up	8.10358e-08
Q14789	GOLGB1	2.2983	Up	8.92297e-11
Q14839	CHD4	3.00561	Up	1.61984e-08
Q14980	NUMA1	3.10832	Up	1.37116e-09
Q14BN4	SLMAP	1.99596	Up	1.11441e-07
Q15020	SART3	1.55188	Up	0.00145866
Q15029	EFTUD2	1.61014	Up	0.000194659
Q15046	KARS1	1.75263	Up	0.000494249
Q15075	EEA1	2.04252	Up	4.4049e-09
Q15084	PDIA6	0.618084	Down	7.44371e-09
Q15125	EBP	1.60313	Up	0.00529273
Q15172	PPP2R5A	2.45659	Up	8.95587e-09
Q15185	PTGES3	1.70044	Up	2.25006e-09
Q15233	NONO	3.36221	Up	1.42056e-08
Q15286	RAB35	1.58108	Up	0.00102608
Q15370	ELOB	1.60313	Up	1.04152e-06
Q15389	ANGPT1	1.64999	Up	0.000121606
Q15404	RSU1	0.662546	Down	0.00075203
Q15424	SAFB	2.63234	Up	8.70731e-06
Q15437	SEC23B	1.77583	Up	2.64099e-06
Q15459	SF3A1	1.96539	Up	6.18549e-07
Q15643	TRIP11	1.86787	Up	7.40218e-07
Q15691	MAPRE1	0.410529	Down	4.97638e-05
Q15746	MYLK	0.633407	Down	8.09839e-13
Q15762	CD226	0.564238	Down	7.97565e-05
Q15843	NEDD8	3.26796	Up	0.000799275
Q15907	RAB11B	0.577134	Down	1.12314e-09
Q16181	SEPTIN7	1.62241	Up	2.49039e-08
Q16512	PKN1	1.95345	Up	1.0253e-07
Q16543	CDC37	1.80898	Up	2.08565e-08
Q16576	RBBP7	3.18639	Up	9.58427e-06
Q16629	SRSF7	2.1321	Up	4.82929e-10
Q16630	CPSF6	1.58912	Up	0.00510277
Q16666	IFI16	1.55177	Up	0.00163634
Q16706	MAN2A1	0.433517	Down	1.00322e-05
Q16795	NDUFA9	1.55338	Up	0.000383866
Q16799	RTN1	1.65921	Up	0.000243577
Q16822	PCK2	1.67069	Up	5.12575e-05
Q1KMD3	HNRNPUL2	1.9454	Up	0.000229116
Q29RF7	PDS5A	2.7777	Up	7.39222e-07
Q2M2I8	AAK1	2.19884	Up	0.000179491
Q2TAA2	IAH1	0.496572	Down	1.22474e-05
Q32MZ4	LRRFIP1	1.73905	Up	2.23603e-06
Q3V6T2	CCDC88A	2.09369	Up	0.000435824
Q3ZCQ8	TIMM50	2.03957	Up	1.96575e-07
Q3ZCW2	LGALSL	0.409582	Down	1.59525e-08
Q460N5	PARP14	3.19921	Up	2.10744e-07
Q4G0F5	VPS26B	0.4827	Down	5.85979e-06
Q4KMP7	TBC1D10B	1.62784	Up	8.223e-08
Q4LDE5	SVEP1	1.89435	Up	0.00382722
Q4V328	GRIPAP1	2.04518	Up	1.64705e-08
Q52LJ0	FAM98B	3.76641	Up	1.80439e-06
Q53GL0	PLEKHO1	1.5116	Up	2.3584e-05
Q53GQ0	HSD17B12	0.394862	Down	8.38132e-05
Q562R1	ACTBL2	0.286318	Down	0.00109093
Q5EBM0	CMPK2	2.49514	Up	7.40608e-05
Q5JRX3	PITRM1	1.85429	Up	0.00191148
Q5JSL3	DOCK11	1.73836	Up	1.38012e-06
Q5K4L6	SLC27A3	1.91051	Up	4.68857e-07
Q5QGZ9	CLEC12A	1.86808	Up	3.23346e-08
Q5T0N5	FNBP1L	1.5215	Up	0.0161392
Q5T1M5	FKBP15	1.8471	Up	1.09197e-07
Q5TDH0	DDI2	1.59389	Up	6.85015e-05
Q5VVQ6	YOD1	0.589618	Down	0.00228031
Q5VY43	PEAR1	1.67063	Up	3.32993e-05
Q5VYK3	ECPAS	1.68529	Up	0.0113504
Q63HN8	RNF213	2.81547	Up	3.72526e-16
Q641Q2	WASHC2A	1.89314	Up	1.47079e-07
Q658Y4	FAM91A1	2.8358	Up	5.1415e-05
Q66K14	TBC1D9B	1.57382	Up	0.00016814
Q6DD88	ATL3	0.640952	Down	8.10528e-05
Q6IBS0	TWF2	0.606685	Down	1.0238e-05
Q6JBY9	RCSD1	2.91958	Up	8.72088e-08
Q6NUK1	SLC25A24	2.42397	Up	4.5839e-09
Q6NXT6	TAPT1	1.91792	Up	3.10959e-08
Q6NYC8	PPP1R18	2.74259	Up	9.03745e-07
Q6P2Q9	PRPF8	2.13543	Up	2.11406e-08
Q6P4A8	PLBD1	1.87333	Up	0.000268259
Q6PJW8	CNST	0.578967	Down	1.13312e-05
Q6UW68	TMEM205	3.31484	Up	2.33607e-06
Q6UWL2	SUSD1	1.58988	Up	5.90966e-06
Q6UXH1	CRELD2	2.18639	Up	2.43872e-05
Q6XQN6	NAPRT	0.596182	Down	2.28874e-07
Q6XZF7	DNMBP	1.81494	Up	4.76976e-11
Q6ZMZ3	SYNE3	2.40053	Up	6.30437e-05
Q6ZU35	CRAD	1.99663	Up	7.4281e-05
Q7KZI7	MARK2	1.76995	Up	1.83762e-07
Q7L2H7	EIF3M	1.65776	Up	9.17975e-07
Q7L7X3	TAOK1	1.57202	Up	2.95891e-06
Q7L8L6	FASTKD5	1.69824	Up	2.8451e-06
Q7RTV0	PHF5A	2.2471	Up	1.06483e-08
Q7Z2W4	ZC3HAV1	1.57163	Up	3.72304e-06
Q7Z3J2	VPS35L	1.53911	Up	0.00035783
Q7Z406	MYH14	1.53655	Up	0.0378811
Q7Z434	MAVS	0.656786	Down	0.000160363
Q7Z478	DHX29	1.67748	Up	2.91707e-08
Q7Z4W1	DCXR	0.64686	Down	6.55585e-06
Q7Z5L9	IRF2BP2	2.11922	Up	6.15277e-07
Q7Z6I6	ARHGAP30	3.51302	Up	4.96128e-07
Q7Z6P3	RAB44	2.39697	Up	3.47454e-05
Q7Z7A1	CNTRL	1.5074	Up	0.000277619
Q86TI0	TBC1D1	1.50219	Up	0.000285565
Q86UE4	MTDH	1.90429	Up	0.00221048
Q86UP2	KTN1	1.79098	Up	2.93035e-09
Q86UX7	FERMT3	0.484365	Down	1.60357e-14
Q86VB7	CD163	5.29949	Up	5.32249e-06
Q86VS8	HOOK3	1.89974	Up	4.40876e-07
Q86WV6	TMEM173	2.0182	Up	0.000100367
Q86YB8	ERO1B	0.59386	Down	2.46001e-07
Q86YL5	TDRP	1.55712	Up	0.00712371
Q86YW5	TREML1	0.444197	Down	4.22921e-06
Q8IUD2	ERC1	1.56895	Up	0.00571844
Q8IWA5	SLC44A2	2.14413	Up	1.97805e-06
Q8IXI1	RHOT2	1.55918	Up	2.28373e-07
Q8IY21	DDX60	3.55745	Up	1.85416e-07
Q8IYB7	DIS3L2	1.7519	Up	6.39745e-09
Q8IYI6	EXOC8	1.70729	Up	5.01068e-07
Q8N163	CCAR2	2.22574	Up	0.000388138
Q8N1F7	NUP93	2.36124	Up	2.43761e-07
Q8N1Q1	CA13	0.579396	Down	0.00083558
Q8N3D4	EHBP1L1	2.1059	Up	0.00122311
Q8N423	LILRB2	1.65935	Up	9.54456e-07
Q8N4Q1	CHCHD4	1.92517	Up	0.000756518
Q8N573	OXR1	1.58844	Up	8.94869e-08
Q8N5K1	CISD2	1.94002	Up	3.46242e-07
Q8N5M9	JAGN1	1.72981	Up	1.82055e-05
Q8N8A2	ANKRD44	2.267	Up	2.9793e-07
Q8N9U0	TC2N	0.472717	Down	1.0351e-06
Q8NB16	MLKL	2.35525	Up	1.30042e-07
Q8NBF2	NHLRC2	0.511593	Down	2.06691e-06
Q8NBM8	PCYOX1L	0.406797	Down	1.91569e-05
Q8NBQ5	HSD17B11	0.543196	Down	3.73161e-06
Q8NBS9	TXNDC5	0.514062	Down	1.50373e-11
Q8NC51	SERBP1	1.82157	Up	8.48536e-07
Q8ND24	RNF214	1.92121	Up	0.000201431
Q8NDX1	PSD4	2.61696	Up	6.87429e-09
Q8NE71	ABCF1	2.49741	Up	6.57309e-06
Q8NE86	MCU	1.84217	Up	1.01139e-06
Q8NEB9	PIK3C3	1.58516	Up	9.09617e-06
Q8NEN9	PDZD8	2.85427	Up	0.000356871
Q8NEU8	APPL2	0.437271	Down	2.09335e-06
Q8NF50	DOCK8	1.75512	Up	8.94468e-12
Q8NFV4	ABHD11	0.580296	Down	1.62087e-06
Q8NHV1	GIMAP7	3.11242	Up	3.96461e-07
Q8TAQ2	SMARCC2	2.23952	Up	1.32297e-05
Q8TAT6	NPLOC4	1.82433	Up	1.70161e-06
Q8TBA6	GOLGA5	2.63327	Up	1.38539e-07
Q8TBC4	UBA3	0.642705	Down	6.7719e-06
Q8TCJ2	STT3B	2.14006	Up	6.14994e-08
Q8TCT9	HM13	2.76028	Up	1.48985e-09
Q8TCU6	PREX1	1.69751	Up	0.000579523
Q8TD16	BICD2	1.57375	Up	0.000172633
Q8TD55	PLEKHO2	1.56424	Up	6.80092e-05
Q8TDB6	DTX3L	3.35751	Up	9.36782e-10
Q8TDX7	NEK7	1.70626	Up	0.0009686
Q8TF42	UBASH3B	0.511335	Down	5.28821e-09
Q8WU39	MZB1	1.63038	Up	0.0068621
Q8WUH6	TMEM263	1.86778	Up	6.61392e-12
Q8WUM0	NUP133	1.9447	Up	5.86083e-07
Q8WVM8	SCFD1	0.53975	Down	1.2445e-07
Q8WWP7	GIMAP1	1.91862	Up	1.44626e-05
Q8WX93	PALLD	3.7728	Up	8.08102e-06
Q8WXE9	STON2	0.556855	Down	1.22341e-06
Q8WXF1	PSPC1	2.01603	Up	0.000161543
Q8WXI9	GATAD2B	1.71945	Up	2.81279e-05
Q8WYJ6	SEPTIN1	1.67105	Up	0.000382715
Q8WZA0	LZIC	2.10657	Up	7.04917e-07
Q92544	TM9SF4	1.6609	Up	2.25152e-05
Q92552	MRPS27	1.6707	Up	7.1479e-06
Q92598	HSPH1	2.06394	Up	1.7554e-07
Q92609	TBC1D5	1.6323	Up	4.19744e-07
Q92614	MYO18A	1.84753	Up	9.48542e-09
Q92616	GCN1	1.96163	Up	9.35662e-07
Q92620	DHX38	2.0762	Up	1.25703e-05
Q92688	ANP32B	2.51359	Up	1.04181e-06
Q92769	HDAC2	1.58944	Up	4.87581e-05
Q92841	DDX17	1.65878	Up	1.87899e-05
Q92878	RAD50	1.86232	Up	0.000146422
Q92896	GLG1	2.19601	Up	5.2299e-09
Q92930	RAB8B	1.76305	Up	1.00618e-06
Q92945	KHSRP	2.59712	Up	1.09102e-05
Q92973	TNPO1	1.85427	Up	1.96279e-05
Q93050	ATP6V0A1	1.57822	Up	4.05559e-05
Q93100	PHKB	1.52975	Up	0.0406839
Q969G3	SMARCE1	1.51258	Up	0.0104986
Q969Q0	RPL36AL	1.8136	Up	0.00026075
Q969V3	NCLN	1.51668	Up	3.70594e-05
Q96A33	CCDC47	1.55535	Up	4.37412e-06
Q96A65	EXOC4	1.73146	Up	3.61645e-08
Q96AE4	FUBP1	2.0887	Up	0.0001311
Q96AP7	ESAM	1.54533	Up	7.97397e-09
Q96AZ6	ISG20	2.72108	Up	3.32101e-05
Q96BN8	OTULIN	2.41552	Up	1.79464e-06
Q96C19	EFHD2	1.8149	Up	0.000157384
Q96C86	DCPS	1.64949	Up	0.000971979
Q96C90	PPP1R14B	2.24231	Up	0.000291663
Q96CN7	ISOC1	0.55269	Down	2.29228e-09
Q96CV9	OPTN	1.79262	Up	8.8947e-08
Q96CW1	AP2M1	0.526224	Down	0.00570504
Q96CX2	KCTD12	3.61822	Up	1.78721e-09
Q96D96	HVCN1	1.69986	Up	0.000309768
Q96DI7	SNRNP40	1.72624	Up	0.00028187
Q96EP0	RNF31	1.50927	Up	1.52469e-05
Q96F15	GIMAP5	2.35426	Up	1.31263e-05
Q96G23	CERS2	0.415187	Down	8.81025e-05
Q96HD1	CRELD1	2.55831	Up	3.04322e-06
Q96HE7	ERO1A	2.22913	Up	2.59276e-08
Q96HY6	DDRGK1	1.56162	Up	0.000162261
Q96IJ6	GMPPA	0.66317	Down	4.54047e-06
Q96IU4	ABHD14B	0.361071	Down	1.03809e-07
Q96IX5	ATP5MD	1.61814	Up	0.000324631
Q96JB5	CDK5RAP3	1.77309	Up	9.6191e-07
Q96JJ3	ELMO2	1.6252	Up	0.0016838
Q96K17	BTF3L4	1.61446	Up	0.000672978
Q96K49	TMEM87B	1.72482	Up	2.45251e-06
Q96KG9	SCYL1	1.79214	Up	1.18372e-06
Q96PC5	MIA2	1.8639	Up	9.18907e-06
Q96PM5	RCHY1	1.96608	Up	2.12587e-09
Q96PP9	GBP4	2.06859	Up	1.09882e-10
Q96PU8	QKI	1.51452	Up	0.00923951
Q96QH2	PRAM1	2.30843	Up	0.000385979
Q96RQ3	MCCC1	1.67697	Up	1.25354e-05
Q96RU3	FNBP1	1.86818	Up	0.000152647
Q96S66	CLCC1	1.82071	Up	1.92191e-06
Q96SZ5	ADO	1.82519	Up	0.00150971
Q96T51	RUFY1	1.56433	Up	6.02851e-06
Q99439	CNN2	0.665525	Down	0.00068595
Q99459	CDC5L	3.79039	Up	2.08988e-06
Q99460	PSMD1	2.18789	Up	5.29062e-11
Q99501	GAS2L1	1.71346	Up	1.76198e-05
Q99570	PIK3R4	1.58148	Up	2.1848e-05
Q99598	TSNAX	0.554893	Down	2.82528e-08
Q99613	EIF3C	2.26969	Up	2.56183e-10
Q99614	TTC1	2.57822	Up	1.76566e-10
Q99623	PHB2	0.391994	Down	3.21772e-07
Q99653	CHP1	1.57622	Up	8.08376e-05
Q99683	MAP3K5	1.5015	Up	0.00354466
Q99685	MGLL	0.574936	Down	3.48446e-06
Q99880	H2BC13	0.576411	Down	0.0016348
Q99961	SH3GL1	1.69148	Up	3.33957e-06
Q9BQB6	VKORC1	1.79767	Up	5.20125e-06
Q9BQE3	TUBA1C	0.131415	Down	6.64047e-05
Q9BR76	CORO1B	0.519126	Down	2.06083e-07
Q9BRR9	ARHGAP9	1.76238	Up	0.00162389
Q9BS26	ERP44	0.634794	Down	5.02685e-09
Q9BT23	LIMD2	1.59516	Up	0.00746804
Q9BT78	COPS4	0.665349	Down	0.00180611
Q9BTE3	MCMBP	2.03178	Up	7.23887e-05
Q9BTV4	TMEM43	1.59917	Up	3.02542e-05
Q9BUJ2	HNRNPUL1	2.80364	Up	2.03375e-09
Q9BUL8	PDCD10	0.649854	Down	1.55145e-07
Q9BVC6	TMEM109	1.68433	Up	8.94166e-08
Q9BVJ7	DUSP23	1.59402	Up	3.07758e-05
Q9BW83	IFT27	1.81181	Up	1.26176e-05
Q9BWM7	SFXN3	1.65361	Up	0.00209349
Q9BX10	GTPBP2	0.378042	Down	7.81397e-12
Q9BX67	JAM3	0.63167	Down	4.80458e-08
Q9BXP5	SRRT	4.18554	Up	1.72049e-07
Q9BXS5	AP1M1	0.594586	Down	0.0011014
Q9BYC5	FUT8	1.55952	Up	0.00160256
Q9BYM8	RBCK1	1.88509	Up	1.09285e-05
Q9BZE9	ASPSCR1	1.95782	Up	2.15788e-07
Q9BZL4	PPP1R12C	2.11343	Up	4.11994e-08
Q9BZL6	PRKD2	1.74123	Up	0.000431579
Q9BZQ8	NIBAN1	1.98036	Up	2.53911e-09
Q9GZP4	PITHD1	3.28763	Up	1.01513e-08
Q9GZY8	MFF	2.86929	Up	1.86173e-08
Q9H098	FAM107B	1.87031	Up	5.31742e-08
Q9H299	SH3BGRL3	0.352495	Down	0.00159337
Q9H2D6	TRIOBP	1.78646	Up	5.29191e-06
Q9H2G2	SLK	1.83524	Up	6.55068e-07
Q9H3K6	BOLA2	2.18669	Up	1.56781e-06
Q9H3P7	ACBD3	1.86434	Up	5.64246e-11
Q9H4E7	DEF6	2.96422	Up	2.68441e-08
Q9H4L5	OSBPL3	1.55407	Up	0.00202208
Q9H4X1	RGCC	0.585883	Down	8.40893e-05
Q9H553	ALG2	1.50757	Up	9.05767e-08
Q9H6Z4	RANBP3	2.32969	Up	3.62783e-07
Q9H7M9	VSIR	1.68409	Up	3.57179e-06
Q9H8H3	METTL7A	2.56972	Up	2.89062e-15
Q9H910	JPT2	2.15671	Up	1.62805e-08
Q9H920	RNF121	1.55784	Up	4.00077e-08
Q9H9B4	SFXN1	1.85665	Up	3.09459e-05
Q9H9C1	VIPAS39	1.52496	Up	0.000563275
Q9H9E3	COG4	1.59214	Up	8.22632e-08
Q9HA77	CARS2	1.79469	Up	6.64117e-06
Q9HAU5	UPF2	2.10614	Up	1.3649e-06
Q9HAV7	GRPEL1	2.06728	Up	2.49084e-10
Q9HB58	SP110	2.47006	Up	3.36056e-05
Q9HBI1	PARVB	0.636071	Down	7.95825e-10
Q9HC16	APOBEC3G	2.30062	Up	6.80728e-08
Q9HCU5	PREB	1.84728	Up	0.00274666
Q9HD15	SRA1	2.43764	Up	3.53903e-06
Q9HD89	RETN	2.13423	Up	0.00762759
Q9NP81	SARS2	1.81155	Up	1.83498e-08
Q9NQC3	RTN4	1.54376	Up	3.82812e-07
Q9NQR4	NIT2	0.618662	Down	0.000336824
Q9NQW7	XPNPEP1	0.345566	Down	4.86851e-06
Q9NR12	PDLIM7	1.62302	Up	4.36715e-07
Q9NR31	SAR1A	0.418997	Down	2.34195e-08
Q9NRA1	PDGFC	1.9393	Up	0.000167039
Q9NRG1	PRTFDC1	0.374377	Down	2.07299e-06
Q9NRW1	RAB6B	0.50911	Down	1.86325e-09
Q9NRW7	VPS45	0.586903	Down	2.08067e-05
Q9NS28	RGS18	0.434269	Down	6.6165e-08
Q9NS69	TOMM22	2.19565	Up	2.66811e-08
Q9NTI5	PDS5B	1.56966	Up	0.0260727
Q9NTJ5	SACM1L	0.638328	Down	0.00105643
Q9NTK5	OLA1	0.661643	Down	2.42671e-05
Q9NTM9	CUTC	1.76548	Up	1.6056e-05
Q9NUJ1	ABHD10	0.51395	Down	6.16129e-05
Q9NUL5	SHFL	4.05572	Up	1.14354e-05
Q9NUV9	GIMAP4	2.23098	Up	1.84049e-08
Q9NV70	EXOC1	1.54147	Up	0.000182559
Q9NV96	TMEM30A	1.79681	Up	4.44995e-07
Q9NVI7	ATAD3A	3.01596	Up	8.9538e-09
Q9NVK5	FGFR1OP2	1.76805	Up	1.69055e-06
Q9NVS9	PNPO	1.83409	Up	3.06522e-07
Q9NX40	OCIAD1	3.00369	Up	2.76355e-06
Q9NX63	CHCHD3	2.45284	Up	6.03061e-10
Q9NY15	STAB1	1.79677	Up	0.00274175
Q9NY33	DPP3	0.452153	Down	3.18055e-05
Q9NY65	TUBA8	0.316653	Down	9.71837e-06
Q9NYF8	BCLAF1	3.1151	Up	1.47683e-06
Q9NYU2	UGGT1	0.480697	Down	8.146e-10
Q9NZ01	TECR	2.46444	Up	7.61058e-07
Q9NZ32	ACTR10	0.661878	Down	0.00460483
Q9NZ52	GGA3	1.5106	Up	9.98274e-05
Q9NZB2	FAM120A	1.55173	Up	2.49159e-05
Q9NZD8	SPG21	1.87711	Up	3.83088e-10
Q9NZL9	MAT2B	1.63489	Up	0.000126143
Q9NZT2	OGFR	3.33359	Up	8.33481e-08
Q9P107	GMIP	2.29703	Up	1.0586e-09
Q9P1F3	ABRACL	0.24265	Down	4.8804e-08
Q9P1Z2	CALCOCO1	1.67843	Up	5.69702e-05
Q9P258	RCC2	1.94798	Up	6.95807e-05
Q9P2A4	ABI3	1.67356	Up	0.00426311
Q9P2E9	RRBP1	2.13966	Up	1.66436e-11
Q9P2R7	SUCLA2	1.68222	Up	6.67456e-07
Q9UBQ0	VPS29	0.432528	Down	1.45883e-07
Q9UBQ7	GRHPR	0.498822	Down	2.33847e-07
Q9UBR2	CTSZ	2.51887	Up	3.82328e-06
Q9UBT2	UBA2	3.21812	Up	3.31193e-13
Q9UBV2	SEL1L	2.01471	Up	2.46319e-07
Q9UDW1	UQCR10	1.64162	Up	0.000176189
Q9UFN0	NIPSNAP3A	1.87872	Up	2.53076e-05
Q9UGI8	TES	1.70398	Up	3.15047e-06
Q9UGP8	SEC63	2.00835	Up	0.000198268
Q9UH99	SUN2	2.53173	Up	1.08056e-07
Q9UHA4	LAMTOR3	0.643206	Down	0.000401007
Q9UHD1	CHORDC1	2.13953	Up	5.01008e-08
Q9UHD8	SEPTIN9	1.60106	Up	0.00136501
Q9UHQ4	BCAP29	1.7291	Up	6.08611e-06
Q9UHV9	PFDN2	1.73086	Up	0.000357798
Q9UI08	EVL	3.63557	Up	4.02772e-09
Q9UI12	ATP6V1H	1.57387	Up	2.26883e-05
Q9UID3	VPS51	0.560773	Down	0.000682886
Q9UIQ6	LNPEP	1.68958	Up	0.00188939
Q9UJ41	RABGEF1	2.01273	Up	2.34107e-05
Q9UJ68	MSRA	0.639529	Down	3.78956e-05
Q9UJW0	DCTN4	0.6307	Down	0.00465858
Q9UK76	JPT1	1.85656	Up	4.4468e-07
Q9UKF6	CPSF3	2.02175	Up	2.82535e-06
Q9UKF7	PITPNC1	0.571916	Down	6.30208e-06
Q9UKM9	RALY	2.09265	Up	7.16004e-05
Q9UKV3	ACIN1	3.80668	Up	1.11084e-06
Q9UKV8	AGO2	1.56344	Up	8.32671e-05
Q9UKX7	NUP50	2.1808	Up	1.40503e-07
Q9UKY7	CDV3	1.62797	Up	2.19363e-05
Q9UL46	PSME2	2.25481	Up	4.74371e-06
Q9ULA0	DNPEP	1.61301	Up	3.84433e-06
Q9ULC4	MCTS1	0.640013	Down	0.000427644
Q9ULL4	PLXNB3	0.59524	Down	0.00145023
Q9ULV4	CORO1C	0.40154	Down	8.19358e-08
Q9UMS4	PRPF19	1.65484	Up	7.41777e-05
Q9UN37	VPS4A	0.61952	Down	1.60987e-08
Q9UNF0	PACSIN2	1.69057	Up	3.36642e-08
Q9UNH7	SNX6	1.67242	Up	3.53631e-05
Q9UPN3	MACF1	1.51437	Up	2.99279e-09
Q9UPN4	CEP131	1.97947	Up	1.15016e-05
Q9UQ35	SRRM2	2.62337	Up	2.98448e-07
Q9UQE7	SMC3	1.98011	Up	4.18302e-05
Q9Y228	TRAF3IP3	2.43612	Up	1.58715e-07
Q9Y251	HPSE	1.70169	Up	1.17556e-06
Q9Y262	EIF3L	1.50555	Up	1.62599e-05
Q9Y263	PLAA	1.78892	Up	1.44493e-08
Q9Y277	VDAC3	2.52344	Up	9.47138e-12
Q9Y2Q5	LAMTOR2	0.633063	Down	0.000466524
Q9Y2T2	AP3M1	0.58744	Down	9.50326e-06
Q9Y2W1	THRAP3	2.8396	Up	2.14261e-07
Q9Y2X3	NOP58	2.14643	Up	6.81341e-07
Q9Y383	LUC7L2	3.1595	Up	2.93952e-09
Q9Y3B3	TMED7	1.64955	Up	2.12253e-08
Q9Y3L3	SH3BP1	1.92839	Up	9.651e-07
Q9Y3P9	RABGAP1	2.22584	Up	4.68587e-09
Q9Y3Z3	SAMHD1	2.66117	Up	4.08168e-09
Q9Y490	TLN1	0.591232	Down	6.8269e-10
Q9Y4W6	AFG3L2	1.56509	Up	0.00186873
Q9Y508	RNF114	1.5436	Up	0.0108677
Q9Y512	SAMM50	1.62704	Up	0.0001452
Q9Y520	PRRC2C	1.93662	Up	1.70663e-06
Q9Y570	PPME1	1.53578	Up	1.09537e-06
Q9Y5B9	SUPT16H	1.64308	Up	0.000257658
Q9Y5M8	SRPRB	1.77693	Up	9.616e-07
Q9Y5P4	CERT	1.65822	Up	0.000156955
Q9Y5S1	TRPV2	1.75391	Up	3.03425e-05
Q9Y5S9	RBM8A	2.57646	Up	1.09574e-06
Q9Y5Z4	HEBP2	0.663432	Down	2.75322e-08
Q9Y624	F11R	0.604457	Down	5.15551e-09
Q9Y639	NPTN	1.80982	Up	1.99648e-05
Q9Y6C9	MTCH2	1.85402	Up	3.5769e-07
Q9Y6D5	ARFGEF2	2.39394	Up	2.12018e-08
Q9Y6D6	ARFGEF1	1.5324	Up	9.2589e-07
Q9Y6F6	MRVI1	1.85443	Up	3.99118e-09
Q9Y6G9	DYNC1LI1	1.58659	Up	3.11164e-05
Q9Y6K5	OAS3	5.47701	Up	6.11217e-11
Q9Y6K9	IKBKG	1.5521	Up	2.96212e-05
Q9Y6M9	NDUFB9	2.81266	Up	1.63732e-07

## Sheet: SLE VS RA
Protein accession	Gene name	SLE/RA Ratio	Regulated Type	SLE/RA P value
A2RRP1	NBAS	0.62833	Down	0.0247383521132856
O00115	DNASE2	0.595358	Down	0.000807818845091053
O00291	HIP1	0.563878	Down	0.000273785403411993
O00505	KPNA3	0.59983	Down	0.000204730386755823
O00602	FCN1	0.62264	Down	0.0432421821332017
O14879	IFIT3	1.59687	Up	0.000106101935514742
O15533	TAPBP	0.662521	Down	9.30715998947593e-05
O43768	ENSA	0.656935	Down	0.002182378554433
O43776	NARS1	0.604812	Down	8.51473234856049e-05
O75323	NIPSNAP2	1.67633	Up	2.9821204651942e-05
O75351	VPS4B	0.654963	Down	0.000136870276132895
O75594	PGLYRP1	0.602877	Down	0.000222019997692667
O75923	DYSF	0.341511	Down	0.000365717417214601
O95139	NDUFB6	1.53327	Up	0.000770112863021379
O95169	NDUFB8	0.655097	Down	0.0073242860164703
O95260	ATE1	0.416553	Down	2.59386486606354e-09
O95782	AP2A1	1.54065	Up	1.70659654588124e-05
O96000	NDUFB10	0.634548	Down	0.000113199275022705
O96008	TOMM40	1.55266	Up	3.61155928396767e-07
P00390	GSR	2.11251	Up	0.00456281940290737
P00738	HP	0.64471	Down	0.000196658352524508
P04632	CAPNS1	0.645021	Down	1.35560368406794e-07
P06744	GPI	1.52171	Up	0.0175710489359566
P06865	HEXA	0.657373	Down	0.000310147244425708
P07437	TUBB	1.83967	Up	0.012557189215545
P07737	PFN1	1.56304	Up	0.00723128925172175
P07910	HNRNPC	1.52045	Up	0.00140290009308056
P08311	CTSG	0.63017	Down	0.0460273723970066
P09914	IFIT1	1.7635	Up	0.0437821620857456
P0DN76	U2AF1L5	0.595751	Down	3.91019696298757e-06
P10646	TFPI	0.593642	Down	0.000139083420114984
P11387	TOP1	2.00625	Up	0.00110136259285943
P11586	MTHFD1	0.648589	Down	0.000488550049749884
P12236	SLC25A6	1.54602	Up	0.000609700142526945
P14151	SELL	0.504413	Down	0.00229188985190897
P14770	GP9	1.52537	Up	5.76485123907338e-06
P14780	MMP9	0.583191	Down	0.000112809589405559
P15144	ANPEP	0.635741	Down	0.00228453476927477
P15531	NME1	1.62901	Up	0.000248079964352195
P16150	SPN	0.602124	Down	0.000120421460582477
P16152	CBR1	1.96439	Up	3.74346724841934e-05
P16671	CD36	1.51393	Up	0.000755975274561438
P17301	ITGA2	1.57295	Up	0.00540244526436065
P17858	PFKL	1.56818	Up	0.00237421879644847
P17927	CR1	0.438328	Down	1.9728353767308e-05
P18124	RPL7	2.45546	Up	0.00414336244361235
P19525	EIF2AK2	1.62049	Up	0.00014337148824654
P19878	NCF2	0.494726	Down	3.95057744265402e-05
P19971	TYMP	1.71733	Up	0.000218792706362139
P20160	AZU1	0.47479	Down	0.00749379538067872
P20591	MX1	2.96628	Up	4.20076260004178e-06
P20592	MX2	1.53544	Up	0.00282559525291569
P21266	GSTM3	0.5835	Down	0.000705961981579834
P22894	MMP8	0.600493	Down	0.000436406908103507
P23141	CES1	1.66767	Up	0.0104575167277916
P23193	TCEA1	0.606288	Down	0.0102969250934723
P23528	CFL1	1.52378	Up	0.000151117877351028
P25786	PSMA1	0.456237	Down	0.00129360340767529
P25815	S100P	0.525679	Down	0.00293832595132827
P27918	CFP	0.508795	Down	0.000101403750435059
P28070	PSMB4	1.70653	Up	0.000170484368526913
P28290	ITPRID2	0.577598	Down	7.37813938945242e-05
P28331	NDUFS1	1.63248	Up	3.49038183170603e-05
P28799	GRN	0.655684	Down	0.00854746188871264
P30040	ERP29	1.83202	Up	0.00180550291796415
P30047	GCHFR	0.590389	Down	0.00837985325354439
P31040	SDHA	1.85585	Up	7.4424090314824e-09
P32455	GBP1	1.70524	Up	0.000638208238742679
P33241	LSP1	0.601434	Down	0.000260406041527468
P36507	MAP2K2	0.317863	Down	6.57061728178805e-07
P42224	STAT1	1.63538	Up	7.2009800558312e-05
P43034	PAFAH1B1	0.634777	Down	0.000337348189326496
P43490	NAMPT	0.536342	Down	2.95536514079043e-05
P46781	RPS9	1.59415	Up	0.000718560482749593
P46782	RPS5	1.57303	Up	0.000841259118000563
P46977	STT3A	1.51113	Up	7.97405344737021e-05
P49913	CAMP	0.491087	Down	3.32104398737193e-06
P50452	SERPINB8	1.5222	Up	0.00858716288662141
P51149	RAB7A	1.56379	Up	0.0382755821499035
P52272	HNRNPM	0.622234	Down	0.000774897021939795
P52630	STAT2	2.2257	Up	3.28981016643603e-05
P53999	SUB1	0.545816	Down	0.00152151884671779
P54108	CRISP3	0.500515	Down	1.071385330398e-05
P55010	EIF5	0.639147	Down	9.60074327085001e-05
P55060	CSE1L	1.54937	Up	6.28487035553043e-05
P55160	NCKAP1L	1.58293	Up	0.000194533115319505
P56192	MARS	1.56447	Up	5.03114059665875e-08
P59665	DEFA1	2.30613	Up	0.0241190876835405
P59666	DEFA3	0.625653	Down	0.000641231077155938
P60709	ACTB	1.6263	Up	0.00102408559510562
P60903	S100A10	1.69438	Up	0.00281612045317128
P60981	DSTN	1.51494	Up	0.0149588583304559
P61163	ACTR1A	1.613	Up	0.0295572242077649
P61201	COPS2	0.619441	Down	1.14598548580018e-06
P61221	ABCE1	0.641678	Down	0.0111267087912827
P61916	NPC2	1.57269	Up	0.0114981644615764
P61978	HNRNPK	0.666216	Down	0.00117266240510523
P62328	TMSB4X	0.432621	Down	0.000115486118003014
P62877	RBX1	0.664661	Down	0.00034572082991281
P68032	ACTC1	1.57661	Up	0.0235539735732267
P68371	TUBB4B	2.06392	Up	0.000853028000915259
P78344	EIF4G2	0.560536	Down	1.67141817221764e-05
P80188	LCN2	0.641013	Down	0.002638820540118
P80217	IFI35	1.51658	Up	0.00726166456761455
Q00610	CLTC	1.50643	Up	5.69171130670096e-06
Q01433	AMPD2	0.664305	Down	6.90862748291569e-08
Q01469	FABP5	1.53831	Up	0.00120152105790257
Q01518	CAP1	1.5084	Up	0.00306582175008866
Q04760	GLO1	1.52208	Up	0.0146530995285512
Q08211	DHX9	1.57584	Up	0.000183098292148448
Q08380	LGALS3BP	1.56999	Up	0.00077538634769225
Q08AM6	VAC14	0.569761	Down	0.000563285863348549
Q09666	AHNAK	0.664872	Down	0.00224684063512155
Q13107	USP4	0.648681	Down	0.0216554271952044
Q13217	DNAJC3	0.646544	Down	0.00870084070022182
Q13459	MYO9B	0.623098	Down	0.000158499315263068
Q13618	CUL3	1.50861	Up	7.28248211759953e-07
Q14683	SMC1A	1.51913	Up	0.000233505400504049
Q15257	PTPA	0.578333	Down	0.000118780084979858
Q15365	PCBP1	1.51733	Up	4.31838652478219e-05
Q15691	MAPRE1	0.344612	Down	5.17517393116956e-05
Q16531	DDB1	1.68003	Up	5.8081865233421e-05
Q16881	TXNRD1	1.65467	Up	5.82033777762871e-06
Q460N5	PARP14	2.09643	Up	1.33583398752742e-05
Q4KMP7	TBC1D10B	0.520249	Down	0.000333693660149437
Q5EBM0	CMPK2	2.44404	Up	5.92487838675213e-05
Q5JRA6	MIA3	0.641571	Down	6.04606184837068e-05
Q5SQ64	LY6G6F	2.01099	Up	0.00192116617622502
Q5VYK3	ECPAS	1.6802	Up	0.00891753371575205
Q658Y4	FAM91A1	1.79338	Up	0.00334402887001804
Q6ICL3	TANGO2	0.542591	Down	1.25442676632681e-06
Q6P996	PDXDC1	0.621915	Down	2.4998859122804e-05
Q6UX06	OLFM4	0.59755	Down	0.00250117673077409
Q7Z392	TRAPPC11	0.660417	Down	3.12094401972096e-05
Q7Z406	MYH14	0.563564	Down	0.00111433095999442
Q7Z6P3	RAB44	0.531785	Down	0.000522180050880524
Q86UE4	MTDH	0.364266	Down	1.9037794328221e-05
Q86VB7	CD163	1.75763	Up	0.00810879903025678
Q8IY21	DDX60	1.92889	Up	5.71484601801288e-05
Q8IZ83	ALDH16A1	0.604521	Down	2.79379615041175e-06
Q8N490	PNKD	1.72129	Up	0.00104789843499516
Q8TCT9	HM13	1.53989	Up	0.000241872715371192
Q8TDB6	DTX3L	1.56282	Up	0.000117425531319495
Q8WXH0	SYNE2	0.583482	Down	0.000163203528551118
Q92930	RAB8B	0.658238	Down	0.00123759473385087
Q92973	TNPO1	0.653138	Down	0.000314569245840065
Q93052	LPP	0.654086	Down	3.28952527309172e-05
Q96J02	ITCH	0.612646	Down	0.00167003526998766
Q96M96	FGD4	0.568382	Down	0.000215650027479141
Q9BW04	SARG	0.666487	Down	0.00066239115975892
Q9BZL4	PPP1R12C	0.660234	Down	0.000317980411469403
Q9H299	SH3BGRL3	1.65439	Up	0.0354853992220517
Q9H2G2	SLK	0.62344	Down	0.000431858603506478
Q9H4L5	OSBPL3	0.61527	Down	0.0337547582661221
Q9HD89	RETN	0.434964	Down	0.000611201771456035
Q9NR56	MBNL1	1.72025	Up	0.0414637609950916
Q9NTJ5	SACM1L	1.50378	Up	0.00667378425659215
Q9NVE7	PANK4	0.642297	Down	0.00128454153825752
Q9NY33	DPP3	1.52836	Up	0.0359026124614066
Q9P107	GMIP	0.603047	Down	0.000481068757651046
Q9P1Z2	CALCOCO1	1.52027	Up	0.0003370492707867
Q9UBC2	EPS15L1	0.594742	Down	2.84502728040754e-06
Q9UBF2	COPG2	0.608466	Down	1.11630764310058e-05
Q9UQ80	PA2G4	1.52941	Up	3.46838137838793e-06
Q9Y2L6	FRMD4B	0.627954	Down	0.000473582597851812
Q9Y394	DHRS7	1.6938	Up	0.000109827715992389
Q9Y639	NPTN	0.468873	Down	1.26056485471341e-05
Q9Y6K5	OAS3	3.31547	Up	8.51657997491906e-10
