# Supplementary material for: Combined proteomics and single cell RNA-sequencing analysis to identify biomarkers of disease diagnosis and disease exacerbation for systemic lupus erythematosus
Source: Front Immunol. 2022 Nov 29;13:969509. doi: 10.3389/fimmu.2022.969509 (PMC9746895; doi:10.3389/fimmu.2022.969509)
Supplement: Supplementary file 2 [file Table_2.xlsx]

## Sheet: Sheet1
GSVA_KEGG Enriched Pathways	Classification	HC_1	HC_2	HC_3	HC_4	HC_5	HC_6	HC_7	HC_8	HC_9	HC_10	HC_11	HC_12	HC_13	HC_14	HC_15	RA_1	RA_2	RA_3	RA_4	RA_5	RA_6	RA_7	RA_8	RA_9	RA_10	RA_11	RA_12	RA_13	RA_14	RA_15	RA_16	SLE_1	SLE_2	SLE_3	SLE_4	SLE_5	SLE_6	SLE_7	SLE_8	SLE_9	SLE_10	SLE_11	SLE_12	SLE_13	SLE_14	SLE_15	SLE_16	SLE_17
KEGG_N_GLYCAN_BIOSYNTHESIS	biosynthesis process	-0.0461263	-0.320032	0.0521231	0.401653	0.329206	0.501365	0.639979	-0.130734	0.141972	-0.2172	0.265246	0.0515609	-0.335846	0.11416	0.143181	0.263534	0.23024	0.0308084	-0.406022	-0.134474	-0.257223	-0.114046	-0.100544	-0.128215	-0.16632	-0.231299	-0.474812	0.161359	-0.0286722	-0.527364	0.322636	-0.119407	0.36965	0.0645793	-0.12669	0.0128273	0.157873	0.369147	-0.254588	-0.275107	-0.013718	0.177659	0.315822	0.125219	0.116503	-0.034276	-0.407024	0.115574
KEGG_OTHER_GLYCAN_DEGRADATION	degradation process	0.643889	0.773526	0.665365	-0.294137	0.112857	-0.357105	-0.604868	-0.324975	0.355499	0.661958	0.446982	-0.0233988	0.582005	0.362217	0.154444	0.535879	0.214185	0.256451	-0.270979	-0.187817	-0.313548	0.00195236	-0.363954	0.38505	-0.518196	-0.200673	-0.699479	-0.77665	0.240795	0.514942	-0.17376	0.00224553	-0.7487	0.373187	0.55371	-0.510295	-0.253767	0.519581	-0.28291	-0.798898	0.128239	-0.305278	0.220536	-0.548614	-0.00539247	0.427641	-0.277666	-0.5941
KEGG_O_GLYCAN_BIOSYNTHESIS	biosynthesis process	-0.643383	-0.45995	-0.563183	0.910296	0.368914	0.829173	0.74181	0.497767	-0.00234009	-0.514041	0.619405	-0.0158005	-0.340484	0.755795	0.797582	0.89086	-0.0198908	-0.144595	-0.579112	-0.763818	0.075273	0.297624	-0.896452	-0.963729	0.804208	-0.352646	0.0448518	0.762498	-0.647816	-0.256859	0.424826	-0.144147	-0.368565	0.561578	0.603744	0.386282	-0.150918	-0.0986739	-0.75351	0.388246	-0.900936	0.284321	-0.495315	-0.198326	0.0955538	-0.471529	-0.0335413	-0.624312
KEGG_GLYCOSAMINOGLYCAN_DEGRADATION	degradation process	0.621712	0.702836	0.643437	-0.677668	-0.286243	-0.594244	-0.830578	-0.569411	-0.480931	0.326814	0.477849	0.254164	0.134162	-0.076986	-0.288961	0.405519	0.0506255	0.338964	0.164347	0.0306258	0.150997	-0.0881071	-0.094959	0.294657	0.0622637	-0.161111	-0.159383	-0.346623	0.0609613	0.338523	-0.16362	0.449536	-0.616908	0.285172	0.482798	0.0942035	0.480537	0.614334	-0.636187	-0.684919	-0.281903	0.263066	-0.386682	0.0480333	-0.140688	0.283201	-0.349054	-0.0720404
KEGG_GLYCOSAMINOGLYCAN_BIOSYNTHESIS_KERATAN_SULFATE	biosynthesis process	-0.974269	-0.893957	-0.139961	-0.1423	-0.37232	0.00506823	-0.0432749	-0.0471735	-0.45731	-0.851072	-0.386355	0.557115	-0.424561	-0.45575	-0.616374	0.780897	0.917349	0.447953	0.0674464	0.166472	0.155556	0.606238	0.309942	0.346589	0.592982	0.00818713	0.723977	-0.0690058	0.31384	-0.816764	0.613255	-0.616374	0.97037	0.0931774	0.0939571	0.550877	0.897076	0.101754	-0.414425	0.254581	-0.0643275	0.611696	-0.395712	0.983626	-0.631189	-0.762183	-0.881481	-0.508772
KEGG_GLYCEROLIPID_METABOLISM	metabolic process	0.0581936	-0.188151	0.182573	-0.00487762	-0.290272	0.290549	0.161521	-0.00577207	-0.197671	0.0196927	-0.517483	0.317227	0.101411	0.311568	0.457529	-0.405359	0.000183362	0.0679888	-0.236696	-0.0555813	-0.450321	-0.184118	0.389044	0.0963043	-0.0340183	0.48443	-0.10157	-0.388093	-0.460912	-0.22653	-0.170558	-0.00062956	0.1001	-0.153254	0.19684	-0.236493	-0.0758074	-0.298251	-0.0404777	-0.1238	0.452656	-0.148139	-0.0301389	-0.199049	0.249241	0.217981	0.0839941	-0.0186093
KEGG_GLYCEROPHOSPHOLIPID_METABOLISM	metabolic process	-0.107398	-0.389963	0.243594	0.137434	0.145325	0.370148	0.52098	0.0728523	0.206697	-0.289663	0.225792	0.101418	-0.137856	0.118094	0.544387	-0.0196946	0.015513	0.000424352	-0.135095	-0.156776	-0.303239	0.135596	0.130401	0.0743306	-0.15084	0.24349	-0.115838	-0.543279	0.0184356	-0.369669	0.15773	-0.307785	-0.080434	0.209101	0.0225268	-0.310323	-0.132154	0.324135	-0.361179	-0.47208	0.342486	0.205833	-0.474759	-0.028041	0.0961484	-0.0328439	-0.205352	-0.420572
KEGG_ETHER_LIPID_METABOLISM	metabolic process	0.342532	0.355743	-0.0636222	0.576259	-0.0510118	0.57252	0.690086	0.257292	0.596502	-0.177583	0.205701	0.236135	0.337124	0.540949	0.450992	0.121369	0.0398126	0.0126723	0.0761124	0.353845	-0.693713	-0.262581	0.671102	0.378419	0.446211	-0.288089	-0.0422377	-0.219368	0.667623	-0.0206667	0.0103128	-0.841702	-0.630082	0.503656	-0.330104	-0.691006	-0.796253	-0.604259	-0.115363	-0.338017	0.0523029	-0.320843	-0.59789	-0.680557	0.139337	0.324752	0.0720477	-0.689696
KEGG_ARACHIDONIC_ACID_METABOLISM	metabolic process	0.222944	0.326286	0.208762	0.54131	0.188616	0.504954	0.362104	0.572463	0.414828	0.272889	-0.135517	0.519586	0.240342	0.516901	0.356583	-0.402997	0.0803273	-0.627568	-0.760333	-0.603029	-0.482339	0.00568215	-0.382474	-0.404735	-0.444335	-0.485265	-0.541987	-0.182134	-0.101727	-0.685344	-0.40913	0.0129165	0.475679	-0.460815	0.271368	0.0616356	-0.440983	-0.427971	-0.108543	-0.106874	0.426016	-0.280097	-0.0786759	-0.0967637	-0.0347513	0.381025	0.283717	-0.0510349
KEGG_LINOLEIC_ACID_METABOLISM	metabolic process	0.491618	0.730994	0.0222222	0.9423	0.322417	0.837817	0.975049	0.661598	0.875244	-0.929045	0.957895	0.593762	-0.165692	0.994542	0.646004	0.0440546	-0.071345	0.00740741	-0.326316	-0.37154	-0.107992	-0.377778	0.0814815	0.759064	-0.2	-0.988304	0.243665	-0.817544	0.480702	-0.925926	0.558674	0.0908382	-0.430019	-0.183626	0.729435	-0.746589	-0.776998	-0.431579	-0.950877	-0.277973	-0.299025	-0.238986	-0.925146	-0.308382	-0.205458	-0.272515	-0.289669	-0.994542
KEGG_ALPHA_LINOLENIC_ACID_METABOLISM	metabolic process	-0.198267	-0.157307	0.291503	0.929017	0.711497	0.735569	0.884165	0.655616	0.629875	-0.0823656	0.566497	0.564353	0.595078	0.709048	0.514821	-0.526516	-0.417053	-0.763811	-0.677694	-0.536271	-0.138456	-0.339704	0.0624317	0.525899	-0.289392	-0.75945	-0.128656	-0.75429	0.367005	-0.657259	0.101684	-0.635788	0.677035	-0.781208	0.277939	-0.50975	-0.684842	-0.313573	-0.228417	-0.51092	-0.24142	-0.149376	0.0278015	0.0690328	-0.379875	0.332002	0.229503	-0.72478
KEGG_SPHINGOLIPID_METABOLISM	metabolic process	0.810679	0.80008	0.633737	-0.244273	0.140728	-0.278886	-0.36786	-0.211794	0.0999448	0.772114	0.564379	0.575008	0.24507	0.295798	0.409485	-0.656417	0.11004	-0.203074	-0.425209	-0.426796	-0.0413875	-0.578495	-0.25615	-0.387075	-0.340627	0.15549	-0.559398	-0.701371	-0.0245756	0.145684	-0.382555	-0.485957	-0.193183	0.0354671	-0.515373	-0.16399	-0.594683	0.238808	-0.204727	-0.0767878	-0.120649	-0.179227	0.446635	-0.169386	-0.464083	0.318478	0.261632	-0.220443
KEGG_GLYCOSPHINGOLIPID_BIOSYNTHESIS_LACTO_AND_NEOLACTO_SERIES	biosynthesis process	-0.225731	0.440936	-0.146979	0.42924	-0.31306	0.757505	0.464327	0.852632	0.338012	-0.00662768	-0.955556	-0.185965	0.419883	0.694347	0.80117	0.198441	0.0705653	-0.614035	-0.449513	-0.287329	-0.667057	0.353606	-0.975049	-0.99922	0.897856	-0.863548	-0.146199	-0.0253411	0.146199	0.729435	-0.190643	0.269396	-0.518908	-0.483041	0.273294	0.482261	-0.899415	-0.633528	-0.893957	-0.279532	0.77232	0.843275	0.774659	0.967251	-0.825341	0.192203	-0.904094	-0.517349
KEGG_GLYCOSPHINGOLIPID_BIOSYNTHESIS_GLOBO_SERIES	biosynthesis process	0.600703	0.770101	0.60929	-0.800156	-0.24322	-0.712686	-0.875098	-0.848302	-0.18127	0.445557	0.775495	0.0671351	0.0241998	-0.434817	-0.598709	0.771423	0.233291	0.583919	0.0226386	-0.398159	-0.114961	-0.540333	-0.53086	-0.329299	0.203354	0.602512	-0.124583	-0.494183	-0.516874	0.503513	-0.0797313	0.363869	-0.476086	0.151964	-0.392548	-0.215418	0.309515	0.518735	-0.0734573	-0.490991	-0.297612	-0.141296	-0.265095	0.194914	0.510148	0.613583	-0.371522	-0.0601466
KEGG_GLYCOSPHINGOLIPID_BIOSYNTHESIS_GANGLIO_SERIES	biosynthesis process	0.70155	0.752634	0.676963	-0.633045	-0.0331643	-0.293663	-0.715194	-0.655106	0.200187	0.569882	0.660164	0.468772	0.447857	-0.0670923	-0.126143	0.593342	0.419127	0.270011	-0.0616485	-0.344609	-0.307706	0.0694135	-0.418233	0.417526	-0.178764	0.0552252	-0.438177	-0.688256	0.0807647	0.539989	-0.185022	0.00257303	-0.834569	0.539602	-0.0608662	-0.0161778	0.142442	0.713544	-0.629767	-0.799689	0.0321751	-0.00156067	-0.693328	-0.548186	0.154228	0.291519	-0.306657	-0.560464
KEGG_RIBOFLAVIN_METABOLISM	metabolic process	0.0101404	-0.00468019	-0.108034	-0.0812807	0.138806	-0.52568	-0.452705	-0.0859534	0.180712	0.069951	-0.778813	0.299525	0.460902	-0.577655	0.195971	-0.527999	0.259001	-0.74766	-0.676697	0.166425	0.648206	0.272714	0.402939	-0.692985	-0.0334732	0.33781	-0.221913	0.0427107	-0.37389	-0.528033	-0.393136	0.149799	0.836597	-0.701832	-0.342078	-0.0604524	0.15094	0.142538	0.309758	0.871634	0.288978	-0.144598	0.714435	0.23869	0.0496196	-0.0542122	-0.323516	-0.0837165
KEGG_NICOTINATE_AND_NICOTINAMIDE_METABOLISM	metabolic process	0.510879	0.164952	0.160933	0.213305	0.128796	0.0232995	-0.203891	0.555224	0.579474	0.260977	-0.00481444	0.10595	-0.0665129	0.27905	0.316711	-0.368552	-0.551125	-0.0356144	-0.263594	-0.224535	-0.190185	-0.558101	-0.525153	0.0241543	-0.0124295	-0.0579737	-0.0406954	0.457733	-0.0998727	-0.579431	0.150119	0.258174	0.518565	-0.260697	0.481246	0.0450376	0.139124	-0.177983	-0.281758	-0.448915	0.0765319	-0.217932	-0.278537	-0.245984	0.0283582	0.426681	-0.0820507	0.128431
KEGG_PANTOTHENATE_AND_COA_BIOSYNTHESIS	biosynthesis process	0.404599	0.178393	0.349865	-0.613345	0.280328	0.0156222	-0.105836	-0.341527	-0.340376	0.399577	-0.0139888	-0.306489	-0.443722	-0.182306	0.25901	0.37028	0.215308	0.0889549	0.0329276	0.544323	0.399021	0.317248	0.157897	0.0983344	0.417614	0.488264	0.236581	0.580089	0.477936	0.0871474	-0.0501206	-0.495552	-0.457019	0.289979	-0.433966	-0.499276	-0.1851	-0.391474	-0.101646	-0.210138	0.0850951	-0.445678	-0.492181	0.114321	-0.370414	-0.125147	-0.00678996	-0.141299
KEGG_AMINOACYL_TRNA_BIOSYNTHESIS	biosynthesis process	0.20897	0.0584731	0.206453	-0.473497	-0.531722	-0.266841	-0.481037	-0.553371	-0.237969	-0.0377156	-0.501756	-0.520187	-0.481622	-0.360694	-0.240518	0.0223924	0.403001	-0.183468	0.216188	0.244601	0.3521	-0.159504	0.294347	-0.0551565	-0.280529	0.186439	0.202622	-0.173983	0.115532	0.145164	-0.0296697	-0.0304175	0.106028	0.531804	0.39534	0.447921	0.351393	0.122508	-0.28806	0.0698176	0.39922	-0.313918	0.44409	0.471674	0.257805	0.544902	0.26441	0.310912
KEGG_NON_HOMOLOGOUS_END_JOINING	cell process	-0.708349	-0.798959	-0.54387	-0.0835611	-0.0675517	-0.517776	-0.394428	-0.504405	-0.0664059	-0.694337	-0.0749077	-0.611861	-0.784069	-0.442201	-0.0269426	-0.210974	-0.513606	0.508043	0.621696	0.168468	0.657881	-0.377977	-0.431139	0.156483	0.00852614	-0.646041	0.110504	0.472147	-0.532771	0.178523	0.45773	0.117023	-0.193959	0.525533	-0.0426064	-0.536306	0.432088	0.534947	-0.381908	0.685886	-0.523007	0.101913	0.225031	0.375983	0.745412	0.839983	-0.317025	0.479891
KEGG_SNARE_INTERACTIONS_IN_VESICULAR_TRANSPORT	cell process	-0.239218	0.404739	0.189745	-0.151049	-0.319305	0.215543	0.181224	0.227071	0.244022	0.231596	0.317182	0.437375	-0.0563465	-0.220292	-0.218292	0.0635036	0.327823	0.198818	-0.148687	0.0253288	0.126253	0.142419	-0.0254602	0.0484729	0.333457	0.363185	0.360562	0.716934	0.126493	-0.325786	-0.117474	-0.379232	-0.0349032	-0.506782	-0.0644177	-0.438252	-0.20749	-0.516969	-0.477139	0.28618	0.297228	0.13115	-0.466702	-0.187011	-0.239884	-0.216382	-0.310539	0.0551647
KEGG_LYSOSOME	cell process	0.448701	0.428038	0.29958	-0.0715652	-0.00307966	-0.334374	-0.309004	-0.185183	-0.00330043	0.138174	0.112112	0.184071	0.0746888	0.100662	0.0264409	-0.113365	-0.136507	-0.0876698	0.12831	-0.221175	-0.233849	-0.117467	-0.107479	-0.0376321	-0.106057	-0.0532353	-0.376034	-0.153382	0.0139271	0.251984	-0.0935412	0.210066	-0.155863	-0.175782	0.112218	-0.195832	0.0991749	0.161789	-0.227079	-0.186075	-0.0767401	0.057969	-0.0390364	0.141773	0.082207	0.149824	-0.311563	0.0338615
KEGG_CARDIAC_MUSCLE_CONTRACTION	cell process	-0.166259	-0.266641	0.204808	-0.476445	0.139106	-0.473765	-0.218439	-0.448508	-0.147996	-0.186979	0.451424	0.0601126	-0.219908	-0.359163	-0.384001	-0.0816271	0.0305517	0.113986	-0.0831561	-0.0882753	0.109435	-0.233246	-0.13013	0.293529	0.25697	0.0101364	0.267314	0.480429	-0.243161	-0.424668	0.0498736	-0.0180326	0.35804	-0.076214	-0.275771	0.0346468	0.309868	0.239725	-0.218711	0.53376	0.373725	0.145996	0.118194	0.288536	0.343781	0.259795	-0.167604	0.191009
KEGG_RENIN_ANGIOTENSIN_SYSTEM	cell process	0.255538	0.75644	0.37757	-0.521169	-0.237505	-0.626986	-0.522522	-0.448454	0.105777	0.598959	0.162012	0.33534	0.0994195	-0.100312	-0.191748	-0.112802	0.268904	-0.340553	0.074868	-0.221973	-0.283634	0.511864	0.501134	0.27624	0.43393	0.329285	-0.0433255	-0.412708	-0.296964	0.495756	0.294621	-0.577442	-0.0425395	-0.161983	-0.352459	-0.47895	-0.16409	-0.520687	-0.239149	0.244646	-0.176524	0.407228	-0.405473	-0.0931208	0.221429	0.465351	-0.317424	0.647685
KEGG_TASTE_TRANSDUCTION	cell process	0.261604	0.0770323	0.0297708	0.429923	-0.518638	0.211377	0.526483	0.294329	-0.13462	-0.127351	-0.219337	-0.220362	-0.0948879	0.467991	0.517722	-0.367869	0.11778	0.344993	0.526255	0.454808	-0.148209	0.299204	0.524632	-0.239304	0.0945645	0.44056	0.0691281	0.235177	0.230389	0.533179	0.502897	-0.430072	-0.128027	0.0153641	0.207479	-0.166406	0.309363	-0.518554	-0.459639	0.232221	-0.116067	-0.424619	0.102407	0.222307	-0.496157	-0.374389	-0.489769	-0.309698
KEGG_PROXIMAL_TUBULE_BICARBONATE_RECLAMATION	cell process	-0.11041	0.0473749	-0.169651	0.341897	0.303543	0.25596	0.0680154	-0.0309409	0.43602	0.0775605	0.0156376	0.141973	0.248879	0.147533	0.196266	0.142317	-0.0560021	0.490639	0.248336	-0.181698	-0.400701	-0.144977	-0.191363	0.485806	-0.0721692	-0.065977	0.361931	0.248105	-0.103012	-0.0763133	0.0256053	-0.446851	-0.411166	0.400472	-0.404861	-0.32615	-0.07034	-0.146924	0.25772	-0.334663	0.460715	-0.709828	-0.155421	-0.522992	0.342976	0.757424	0.612374	0.401053
KEGG_PATHOGENIC_ESCHERICHIA_COLI_INFECTION	infection process	0.551492	0.393125	0.449249	0.3295	0.42265	0.380593	0.436765	0.215194	0.421827	0.269238	0.236939	0.448928	0.241176	0.336406	0.359455	-0.279849	-0.245912	-0.330738	-0.229811	-0.156794	-0.0997166	-0.0169256	-0.403638	-0.229371	-0.061152	-0.0273111	-0.282308	0.435358	-0.338586	-0.211062	-0.178627	0.0135575	-0.0445684	-0.325258	0.217005	-0.329445	-0.218808	-0.357606	-0.363662	-0.418569	-0.0825017	-0.0925644	-0.10323	-0.110912	-0.186978	-0.206701	-0.331035	-0.397295
KEGG_SYSTEMIC_LUPUS_ERYTHEMATOSUS	disease related	0.138481	-0.173348	0.115211	0.378653	0.355562	0.0570713	0.244552	0.389935	0.315771	0.387797	0.286722	0.275881	0.00956204	0.0439291	0.0360886	0.0676768	-0.043752	-0.218816	0.0307406	0.274904	-0.1048	0.120279	-0.149238	0.0853641	0.00366797	-0.0747598	-0.152161	0.156676	-0.0349555	0.310809	-0.00472464	-0.0647282	-0.464719	0.146168	-0.0256392	-0.175317	-0.110922	-0.156758	-0.209118	-0.272027	-0.0391101	0.11838	-0.0479864	-0.288991	-0.119518	-0.43148	-0.012141	-0.1861
KEGG_PRIMARY_IMMUNODEFICIENCY	cell process	-0.535274	-0.540848	-0.638836	-0.123123	-0.159208	-0.445979	-0.145949	-0.442903	-0.200831	-0.449978	-0.592288	0.00164642	-0.294433	-0.563167	-0.309368	0.0117443	-0.284378	0.153697	0.47843	0.178123	0.356906	-0.108411	0.0907608	0.126561	-0.144869	-0.0505467	-0.165803	0.260677	0.358065	-0.20512	0.0340509	0.587933	-0.212879	-0.0790013	0.296057	0.118355	0.348622	0.29485	0.0735745	0.46298	-0.232786	0.245252	0.328837	0.401162	0.146225	0.351521	0.232144	-0.118544
KEGG_HYPERTROPHIC_CARDIOMYOPATHY_HCM	disease related	0.125447	0.177931	0.3048	0.167515	0.290074	0.22965	0.430492	0.351856	0.33649	0.359524	0.118213	0.491877	0.405581	0.277928	0.193769	-0.241564	-0.345615	-0.212302	-0.315164	-0.398951	0.0489658	-0.374809	-0.454062	-0.211048	-0.0209406	0.0180988	-0.436971	0.106784	-0.231197	-0.361039	-0.410988	0.342135	0.419641	-0.545816	0.33194	0.194862	-0.037965	-0.392684	-0.364437	-0.285306	-0.39057	0.285341	0.26276	0.436414	0.0477039	-0.477171	-0.457773	0.0702675
KEGG_ARRHYTHMOGENIC_RIGHT_VENTRICULAR_CARDIOMYOPATHY_ARVC	disease related	0.141274	0.132852	0.425112	0.510204	0.414826	0.329641	0.508846	0.397525	0.394321	0.563994	0.149532	0.495204	0.458754	0.218635	-0.0038599	-0.242839	-0.282952	0.0519023	-0.332233	-0.190837	-0.139258	-0.426828	-0.350595	-0.282772	-0.0297805	0.218474	-0.450561	0.1604	-0.180383	-0.412229	-0.396624	-0.0568525	0.439114	-0.517321	-0.107711	-0.108589	-0.0429821	-0.503306	-0.267564	-0.373201	0.0579089	0.153868	0.248285	0.169149	-0.125799	-0.491167	-0.379944	0.0363396
KEGG_DILATED_CARDIOMYOPATHY	disease related	0.201318	0.0802707	0.188458	0.181199	0.0550976	0.174552	0.404066	0.246904	0.136235	0.341358	0.0254957	0.288555	0.330486	0.234552	0.144365	-0.206991	-0.248198	0.048177	-0.214424	-0.190741	0.0426901	-0.267221	-0.164665	-0.254837	0.136443	0.337988	-0.453145	0.294114	-0.106908	-0.229427	-0.221755	0.197355	0.334012	-0.508026	0.275449	0.0539347	0.103652	-0.413947	-0.387176	-0.133935	-0.187544	0.143278	0.239545	0.400049	-0.145669	-0.423624	-0.453801	0.0272806
KEGG_GLYCOLYSIS_GLUCONEOGENESIS	cell process	0.262264	0.474011	0.388628	0.23078	0.385088	0.378818	0.331806	0.210859	0.515318	0.362552	0.35549	0.239206	0.299894	0.336084	0.383999	-0.334311	-0.308661	-0.423714	-0.436718	-0.361147	-0.308936	-0.283587	-0.259167	0.038901	-0.180858	0.0604802	-0.159808	0.094071	-0.192357	-0.402796	-0.144203	-0.417987	-0.139676	-0.16068	-0.0459494	-0.498389	-0.501637	-0.362797	0.246332	-0.195128	0.353507	-0.563082	-0.00819935	-0.308089	-0.0386262	0.354978	0.362334	0.0702783
KEGG_CITRATE_CYCLE_TCA_CYCLE	cell process	-0.0964629	-0.379774	0.0581866	0.145898	0.464103	0.0881742	0.327102	0.0602647	0.439162	0.00917867	0.186646	0.152358	0.045708	0.316311	0.222724	-0.368376	-0.128286	-0.308329	-0.386316	-0.507112	-0.193047	0.0217349	-0.0162521	-0.0316219	-0.168355	-0.221955	-0.377115	0.0522084	-0.292808	-0.386981	-0.448075	-0.320716	0.36297	-0.0227783	-0.0896606	-0.0467097	0.10054	0.0583486	0.3588	0.110018	0.499156	-0.502728	0.465428	-0.290885	0.0634892	0.246792	0.582009	0.348128
KEGG_PENTOSE_PHOSPHATE_PATHWAY	signaling	0.507492	0.693921	0.540027	0.144077	0.282014	0.26916	0.30036	0.171538	0.306251	0.440563	0.130198	0.395599	0.0798488	0.324731	0.381958	-0.389915	-0.30518	-0.386366	-0.284936	-0.265822	0.0775259	-0.297529	-0.398084	0.0820741	-0.191044	0.0988966	-0.172739	0.158684	-0.229482	-0.481503	-0.0858371	-0.289871	-0.203247	-0.428791	-0.21236	-0.387503	-0.545478	-0.305191	-0.192067	-0.261122	-0.0661675	-0.548087	-0.0515927	-0.275039	-0.0961889	0.52216	0.168874	0.0474696
KEGG_PENTOSE_AND_GLUCURONATE_INTERCONVERSIONS	cell process	0.631784	0.0275823	0.296851	0.312207	0.0270545	0.224001	0.325142	0.320061	0.150517	0.49081	-0.625965	0.602883	0.117585	0.482205	0.47827	-0.272219	-0.491492	-0.124925	0.466278	-0.103845	-0.0147475	-0.289121	0.496834	-0.0501102	-0.563921	-0.440521	0.0933229	-0.059853	-0.0812299	0.411948	-0.140358	0.151025	0.0472472	-0.563052	0.327995	-0.537013	-0.0122973	-0.333917	-0.603417	-0.656658	0.0629127	-0.0263857	-0.347545	-0.0613123	-0.268222	-0.516547	-0.297114	-0.635443
KEGG_FRUCTOSE_AND_MANNOSE_METABOLISM	metabolic process	0.541385	0.633889	0.338308	0.540916	0.213585	0.600947	0.57818	0.552098	0.398861	0.379053	0.292648	0.388089	0.438446	0.610179	0.510423	-0.505349	-0.338583	-0.57636	-0.532635	-0.539492	-0.271826	-0.357965	-0.530931	-0.361877	-0.304887	-0.163229	-0.0663109	-0.110923	-0.339455	-0.253621	-0.443103	-0.222497	-0.486842	-0.315772	0.220384	-0.389624	-0.681158	-0.44913	0.137393	-0.392264	0.0103045	-0.605271	-0.197377	-0.204243	-0.248265	0.11137	0.255774	0.160212
KEGG_GALACTOSE_METABOLISM	metabolic process	0.216846	0.505367	0.294848	0.127559	-0.208032	0.213553	0.125369	0.0788054	0.0862136	0.257082	-0.244363	0.211302	0.349352	0.432589	0.334978	-0.31148	-0.179526	-0.155274	0.14057	0.153267	-0.182154	-0.232601	-0.15121	-0.0745552	0.0224617	0.299824	-0.0216124	-0.352159	0.0632736	-0.0499698	0.157879	-0.42532	-0.481538	-0.384474	-0.356934	-0.570132	-0.681027	-0.338517	0.0204769	-0.168314	0.0649299	-0.259187	-0.138638	0.0371839	-0.0790186	0.27481	0.173411	0.245939
KEGG_ASCORBATE_AND_ALDARATE_METABOLISM	metabolic process	0.0596957	0.069403	0.35842	-0.657963	-0.27978	-0.170169	-0.543894	-0.646628	-0.289707	0.239457	-0.490797	-0.513894	-0.341567	-0.554162	0.23109	-0.428253	-0.241087	0.0664689	-0.0429554	0.646141	0.134619	-0.178713	0.429185	0.519212	0.235325	0.571218	-0.242711	0.499787	0.0768631	-0.308801	0.106516	0.249324	-0.47532	0.0973395	0.645939	-0.547372	0.0940533	-0.794681	-0.380087	0.700396	0.548911	-0.513071	-0.263162	0.148654	0.359129	0.449352	0.271552	0.00805007
KEGG_FATTY_ACID_METABOLISM	metabolic process	-0.259036	-0.394662	-0.00127432	-0.0183448	0.24852	-0.0862374	-0.114797	0.0527925	0.219	0.244516	-0.200743	0.148143	-0.0610898	-0.216808	-0.0339176	-0.0773895	-0.00705201	-0.0692237	-0.325614	-0.273869	-0.188332	-0.1466	-0.230694	0.31144	-0.039906	0.149883	-0.164214	-0.0484304	-0.0751281	0.0338932	-0.305323	-0.123828	0.258619	0.0702427	0.157125	-0.0259434	-0.0498352	-0.0465556	0.317635	-0.0278567	0.250094	-0.0475045	0.437077	-0.0306367	0.182794	0.168084	0.215456	0.296548
KEGG_STEROID_BIOSYNTHESIS	biosynthesis process	0.519421	0.160242	-0.381573	0.245806	-0.547656	-0.1766	-0.0422357	0.0717292	-0.931359	-0.395514	0.179028	-0.571449	-0.647699	-0.0408476	0.673288	0.1627	0.532012	0.0967616	0.293406	0.338275	0.140271	0.587983	0.65063	0.615325	0.249317	0.0679704	-0.589575	-0.499346	0.298478	0.569459	-0.491152	0.593096	-0.260242	-0.636879	0.191806	-0.660175	0.0624748	0.12146	0.416292	-0.4972	0.0590292	0.447833	-0.792469	0.672885	-0.518533	0.0304331	-0.695669	-0.444664
KEGG_PRIMARY_BILE_ACID_BIOSYNTHESIS	biosynthesis process	0.369051	-0.344337	0.560842	0.540562	0.161466	0.593994	0.50273	0.655939	-0.851578	-0.341904	0.675032	-0.728549	0.309814	0.551872	0.57687	-0.436427	-0.596085	-0.705148	-0.74805	-0.773791	0.822154	0.631435	-0.886895	-0.866615	0.260044	0.147171	-0.650779	0.385517	-0.885725	-0.863105	-0.648986	0.748276	0.624941	-0.871295	0.603235	0.0167707	-0.887676	-0.523401	0.28696	0.224272	0.586583	0.00468019	0.945788	-0.0195008	-0.146256	0.601794	0.368565	0.517551
KEGG_STEROID_HORMONE_BIOSYNTHESIS	biosynthesis process	0.601794	0.548752	0.388356	0.790562	0.653666	0.846724	0.75078	0.782761	0.486995	0.181592	-0.745117	0.465679	0.378705	0.906006	0.708658	-0.658346	-0.128315	-0.555772	-0.546412	-0.553822	-0.676287	-0.212949	0.373111	0.50858	-0.833667	-0.780811	-0.901326	-0.268102	0.157758	0.627701	-0.471212	0.672634	-0.588713	-0.110034	0.581221	-0.413774	-0.901326	0.0137393	-0.82826	-0.0269111	-0.377535	-0.0776131	-0.300446	-0.225819	-0.278557	-0.290952	0.00390016	0.0821087
KEGG_OXIDATIVE_PHOSPHORYLATION	cell process	-0.124123	-0.4256	0.065578	-0.241757	0.105924	-0.310949	-0.222228	-0.371976	-0.0115986	-0.0850531	0.105915	0.0236884	-0.343539	-0.268391	-0.151866	-0.164541	0.146197	0.00297602	-0.107154	0.0305309	0.012856	-0.0276346	0.106536	0.246421	-0.147675	-0.145822	0.025367	0.0245959	0.0503078	0.0215924	0.00124677	-0.15014	0.205986	0.166436	0.139024	-0.0129383	0.0846259	0.225524	0.196661	0.133991	0.304236	-0.118976	0.368731	-0.111707	0.183717	0.333488	0.0554132	0.291438
KEGG_PURINE_METABOLISM	metabolic process	0.399692	0.433582	0.410492	0.290316	0.248371	0.436362	0.340764	0.360577	0.294352	0.319116	0.0376075	0.353061	0.319157	0.307091	0.442315	-0.332994	-0.0846407	-0.400151	-0.21593	-0.287664	-0.355142	-0.139459	-0.367156	-0.0939541	-0.335221	-0.169221	-0.0789928	0.245758	-0.266315	-0.155004	-0.0549017	-0.200952	0.00383118	-0.2259	-0.0312345	-0.259091	-0.216288	-0.165741	0.0397397	-0.163276	-0.003821	-0.355876	-0.142448	-0.250317	-0.138913	-0.122955	-0.082972	-0.188506
KEGG_PYRIMIDINE_METABOLISM	metabolic process	0.328855	0.351684	0.475639	0.280306	0.464927	0.42948	0.261643	0.196812	0.431353	0.099399	-0.0517197	0.265269	0.0845822	0.556393	0.542337	-0.210065	-0.541979	-0.286308	-0.233224	-0.123869	-0.396204	-0.502564	-0.414634	0.087492	-0.0790495	-0.574639	-0.427015	-0.239297	-0.401376	-0.473034	-0.0875128	-0.0945995	0.108861	-0.0261105	-0.249959	-0.104036	0.0616118	-0.0313668	0.0712218	-0.0381542	-0.202083	-0.219125	-0.298891	0.0532863	-0.261714	0.0990789	-0.138838	-0.103197
KEGG_ALANINE_ASPARTATE_AND_GLUTAMATE_METABOLISM	metabolic process	0.0959109	0.193145	-0.0333866	0.29351	0.40728	0.106619	0.153043	0.495773	0.174656	-0.0181114	0.0427372	0.139689	-0.326059	0.262208	0.506614	0.282652	-0.0597872	-0.321358	0.0149725	-0.0749122	-0.349104	0.0774992	-0.312307	0.0361863	-0.204928	0.626981	-0.402753	0.181316	-0.020895	-0.318254	-0.372847	0.0754818	-0.30419	0.192508	-0.125594	-0.268369	-0.0770016	-0.00280278	-0.0503956	-0.381533	0.149048	-0.451958	-0.336998	-0.20784	0.130499	0.342778	0.0312622	-0.0854439
KEGG_GLYCINE_SERINE_AND_THREONINE_METABOLISM	metabolic process	-0.374313	-0.257682	-0.0566185	-0.255162	0.347658	-0.138653	-0.783868	-0.287666	0.0804589	0.305951	-0.332129	-0.365611	-0.353461	-0.260575	-0.0952578	-0.298799	-0.432846	-0.388261	0.109368	-0.261951	-0.0535615	0.0479116	0.222567	-0.487737	-0.237501	-0.269441	0.383295	0.352464	0.531662	0.24352	0.0323908	0.18413	0.762059	-0.595861	-0.114585	0.687953	0.0248363	0.0546486	0.408343	-0.0136109	0.689532	-0.0653681	0.816527	-0.32923	-0.300728	0.717584	0.410464	0.691846
KEGG_CYSTEINE_AND_METHIONINE_METABOLISM	metabolic process	0.272645	0.274191	0.220967	0.342031	0.033171	0.328945	0.505627	0.416045	-0.15085	0.240663	0.471736	0.210475	0.0625335	-0.080025	0.270683	-0.173236	-0.109808	-0.290171	-0.556208	-0.09604	0.265172	0.133485	-0.386518	0.0963903	-0.185519	0.207435	-0.301497	-0.0234156	0.117993	-0.250353	0.319398	-0.143469	-0.626012	0.196542	-0.30332	-0.32345	-0.223303	-0.28514	0.406458	-0.544131	0.620456	-0.633899	-0.0187001	-0.549382	-0.313904	0.115112	0.47115	-0.0153001
KEGG_VALINE_LEUCINE_AND_ISOLEUCINE_DEGRADATION	degradation process	-0.172676	-0.43858	0.139748	-0.0312343	0.125607	0.0575152	-0.166069	0.0387588	0.201059	0.182604	-0.217183	0.116578	-0.0619319	-0.322241	0.173797	0.0744589	-0.0116211	-0.308913	-0.286877	-0.300504	-0.180211	-0.171026	-0.100161	0.0958074	-0.245818	0.123382	-0.0231457	0.0595065	-0.110825	-0.154986	-0.122483	-0.249016	0.0890169	0.28025	0.261437	-0.246399	-0.0211164	-0.226103	0.294981	0.0637334	0.29724	-0.353143	0.415087	-0.252004	0.143701	0.364032	0.499174	0.0328984
KEGG_VALINE_LEUCINE_AND_ISOLEUCINE_BIOSYNTHESIS	biosynthesis process	0.177427	-0.675665	0.488156	-0.430865	0.642987	-0.0170183	-0.311074	-0.0637892	0.677402	0.111234	0.122951	-0.304097	0.0706479	-0.168033	0.403636	-0.639152	-0.0149198	-0.303555	-0.248808	-0.721397	0.422328	-0.333046	0.619659	-0.456761	-0.611667	-0.344646	-0.0748842	-0.452782	-0.457413	-0.248532	-0.303391	-0.478684	0.746393	-0.388116	0.31126	-0.46464	0.0120122	-0.52668	-0.153659	0.203155	0.00624512	-0.49511	0.466715	0.416824	0.0663357	0.0850209	0.687354	0.306979
KEGG_LYSINE_DEGRADATION	degradation process	-0.038321	-0.357173	0.184857	-0.639954	-0.0589515	-0.333487	-0.273865	-0.377935	0.103013	0.143643	-0.389064	-0.24905	-0.320657	-0.339686	-0.00141878	-0.0492396	-0.269585	-0.333386	-0.313679	-0.234724	0.246726	-0.291141	0.216085	0.0465084	0.208416	0.280561	-0.34804	-0.0806544	-0.174491	-0.430666	0.0154731	-0.20401	0.0516625	0.116676	0.141926	-0.157306	-0.0791058	-0.218937	0.406385	0.0601831	0.493196	-0.352385	0.296689	-0.301984	0.369127	0.67728	0.592644	0.188253
KEGG_ARGININE_AND_PROLINE_METABOLISM	metabolic process	-0.150758	-0.0631403	-0.0975705	-0.198676	-0.0226261	-0.285561	-0.346514	-0.279868	-0.131958	-0.361852	-0.327041	-0.353623	-0.548467	0.0368364	0.144723	0.121305	0.0216165	-0.053133	0.211504	0.12344	0.139429	0.0167461	0.201653	0.109608	0.239073	0.51803	0.0884962	0.244184	-0.00195925	-0.473837	0.259915	0.0188089	-0.0799929	0.293014	0.169023	-0.0187211	0.171329	-0.344304	0.18689	-0.0816077	0.541786	-0.486105	-0.152148	-0.287301	0.0509493	0.458427	0.268438	0.208061
KEGG_HISTIDINE_METABOLISM	metabolic process	0.0534738	-0.0930648	0.30966	-0.664157	-0.278533	-0.148322	-0.638683	-0.735794	-0.334039	0.235127	-0.540547	-0.409648	-0.484321	-0.470346	0.0742165	-0.31063	-0.217065	0.0166535	0.322477	0.560866	0.14935	0.130611	0.476809	0.481315	0.362882	0.540436	-0.163544	0.673853	0.210863	-0.224753	0.408648	0.517526	-0.370749	0.0762558	0.670581	-0.100792	0.125156	-0.749987	-0.389453	0.231962	0.708977	-0.373774	-0.226923	0.0429352	0.294099	0.57215	-0.012325	0.00752977
KEGG_TYROSINE_METABOLISM	metabolic process	0.405089	0.317048	0.236429	0.631935	0.499286	0.633282	0.324891	0.366392	0.309945	0.220107	0.0128934	0.306716	-0.180071	0.665738	0.612944	-0.313747	-0.359492	-0.635133	-0.169673	-0.483609	-0.536099	-0.473113	-0.382577	-0.21803	-0.417681	0.141949	-0.531087	0.159986	-0.0979591	-0.530044	0.315448	0.327186	0.0493826	-0.280452	0.528375	-0.365085	-0.0470946	0.552593	-0.130064	-0.457169	0.410881	-0.311085	-0.0863281	-0.381494	-0.446376	0.186972	-0.17176	0.387374
KEGG_PHENYLALANINE_METABOLISM	metabolic process	0.501557	0.0950905	0.215796	0.410154	0.625657	0.734406	0.209415	0.0610123	0.167447	0.00192645	0.221925	0.033084	-0.589251	0.598075	0.631336	-0.212947	-0.388754	-0.473471	0.016251	-0.51931	-0.201986	-0.331429	-0.33327	-0.438625	0.129196	0.645438	-0.180713	0.263667	0.151509	-0.452771	0.374345	0.552999	0.0256773	-0.250075	0.618415	-0.103345	0.295499	0.395505	-0.627916	-0.440396	0.583635	-0.153396	-0.120219	-0.436204	-0.331012	0.180447	-0.464002	-0.19766
KEGG_TRYPTOPHAN_METABOLISM	metabolic process	0.104109	-0.0960497	0.368719	-0.499856	0.0568439	-0.344598	-0.448482	-0.415302	0.119227	0.362658	-0.502634	-0.10964	-0.325611	-0.311331	0.168536	-0.233213	-0.0640928	-0.341802	0.00619905	0.0209511	0.120029	-0.285493	0.136171	0.236681	0.16604	0.171541	-0.191154	0.35356	-0.0700313	-0.00469484	0.0599619	-0.096275	-0.10153	0.234591	0.319777	-0.145603	-0.0125973	-0.420488	0.236465	-0.111593	0.516246	-0.317826	0.181498	-0.337552	0.388801	0.661911	0.479256	0.148076
KEGG_BETA_ALANINE_METABOLISM	metabolic process	0.0504113	-0.172653	0.202634	-0.0631453	0.220938	-0.0655801	-0.00930232	-0.011972	0.209821	0.297743	-0.238084	-0.267235	-0.146652	-0.107762	0.297871	-0.0354406	-0.250544	-0.135741	-0.0241066	0.154199	-0.160977	-0.468128	-0.0910434	0.61764	0.0748535	0.481714	-0.246498	0.317666	-0.0789059	-0.46171	0.159355	-0.446714	-0.0290847	0.386934	0.345022	-0.193959	0.0144757	-0.407357	0.188099	0.0195937	-0.0874366	-0.43096	-0.0678227	0.276455	0.309298	-0.0441966	0.456482	-0.0566379
KEGG_TAURINE_AND_HYPOTAURINE_METABOLISM	metabolic process	-0.416764	0.280312	-0.566472	-0.419883	-0.0573099	-0.42768	-0.373099	-0.394152	-0.405848	0.638207	-0.894737	-0.890058	0.00896686	-0.182846	-0.807407	-0.189864	0.359064	-0.288889	0.547758	0.585185	0.116569	0.373099	-0.164133	0.924366	-0.573489	-0.965692	-0.643665	0.338012	0.438596	0.813645	-0.497856	-0.251462	-0.196101	0.840156	-0.923587	0.0846004	0.2	0.966472	0.521248	0.352047	-0.805068	0.994542	0.605458	0.525926	-0.288109	-0.201559	-0.122027	0.592203
KEGG_SELENOAMINO_ACID_METABOLISM	metabolic process	-0.374341	-0.166695	-0.125451	0.0121046	-0.617131	-0.291912	0.0236513	0.605183	-0.402318	-0.00741898	0.355152	-0.16556	0.321019	-0.719827	-0.370843	-0.241539	-0.486544	0.540809	-0.407357	0.503613	0.679922	0.240517	-0.469885	-0.0918143	-0.284433	0.0482781	0.0610661	0.34077	0.484023	0.574553	0.451431	0.0250597	-0.258149	0.541953	-0.142736	0.600923	0.163154	0.150666	0.176163	-0.606556	0.672394	0.0593518	0.00234283	-0.230536	-0.280101	-0.766753	0.111302	-0.151763
KEGG_GLUTATHIONE_METABOLISM	metabolic process	0.256185	0.379871	0.518771	0.134994	0.44061	0.157734	0.400266	0.357545	0.301626	0.0755098	0.25666	0.48188	0.20415	0.3152	0.397431	-0.281006	-0.178984	-0.320529	-0.397732	-0.347845	-0.444503	0.122547	-0.0269082	-0.0128017	-0.00658065	0.0871736	-0.376554	0.0937378	0.0956805	-0.455258	-0.0256262	-0.265542	0.200117	-0.35834	-0.287222	-0.180324	-0.265419	-0.339372	0.447529	-0.462718	0.366552	-0.473062	-0.0418039	-0.426547	-0.299821	0.160863	0.489736	0.0944525
KEGG_STARCH_AND_SUCROSE_METABOLISM	metabolic process	0.234981	0.276611	0.418325	0.12937	-0.28109	0.359069	0.0437004	0.0321239	-0.0069614	0.431242	-0.396273	0.21091	0.242701	0.088576	0.0869668	-0.0793065	-0.402396	0.393929	0.255375	-0.018724	0.00773492	-0.264403	0.146474	0.0588186	0.145144	0.409646	0.124769	-0.105201	0.464552	0.0336542	0.457592	-0.213262	-0.227982	-0.21056	-0.228493	-0.458403	-0.351002	-0.0671284	-0.128129	-0.188754	-0.0494346	-0.168829	0.000580292	-0.0036541	0.0732506	-0.127753	-0.205839	-0.102112
KEGG_AMINO_SUGAR_AND_NUCLEOTIDE_SUGAR_METABOLISM	metabolic process	0.00364795	0.183336	0.321106	0.120619	0.0891428	0.251772	0.0586238	0.0547833	0.300376	0.0411169	-0.0308739	0.112027	0.341536	0.303554	0.153513	-0.036698	-0.343785	-0.213805	-0.065914	-0.0196468	-0.163967	-0.246891	-0.0631619	-0.0794827	0.239605	0.274428	0.14259	0.0446414	0.0710243	-0.212871	0.0118136	-0.307967	-0.00535362	-0.0653413	-0.0871124	-0.221798	-0.471453	-0.11839	0.0519193	-0.115758	-0.0510577	-0.388098	-0.229648	0.185653	0.0140712	0.0729398	0.252425	0.0507023
KEGG_GLYCOSAMINOGLYCAN_BIOSYNTHESIS_HEPARAN_SULFATE	biosynthesis process	-0.412086	-0.121248	-0.330994	0.130604	0.586745	-0.22885	-0.464327	0.0510721	0.322417	0.259259	0.574269	-0.85653	-0.447173	0.312281	-0.532164	0.357505	0.233528	0.504094	0.34269	0.31462	0.37154	0.967251	-0.823782	-0.936062	0.567251	0.998441	0.0518519	0.992203	-0.378558	-0.446394	-0.947758	-0.837817	0.5423	0.798051	0.705263	0.815205	0.118908	0.681871	-0.144639	-0.452632	-0.711501	-0.34425	0.303704	0.445614	0.0814815	-0.0573099	-0.722417	-0.31462
KEGG_INOSITOL_PHOSPHATE_METABOLISM	metabolic process	0.0926786	0.092292	-0.242548	-0.119625	-0.0241942	0.330178	0.261552	0.17941	-0.312061	0.0395998	-0.0349679	-0.197105	0.286027	0.068088	0.345549	0.0188128	0.13639	-0.129805	0.0669172	-0.0754222	-0.276982	-0.141694	0.13316	-0.342245	0.0910063	0.183111	0.169212	-0.0808725	-0.114855	0.265157	0.0665732	0.117823	0.00727813	-0.188368	-0.0342784	0.113826	0.154526	-0.384314	-0.152174	-0.22644	0.42167	0.379767	0.0568626	0.0299609	-0.337881	-0.442228	-0.0882375	-0.166862
KEGG_PYRUVATE_METABOLISM	metabolic process	0.361421	0.340539	0.327825	0.00633852	0.392236	0.357373	0.261538	0.156447	0.565471	0.339432	0.246285	0.448363	0.329812	0.272444	0.528039	-0.425056	0.0129786	-0.52447	-0.401767	-0.415087	-0.248309	-0.152421	-0.211307	-0.0626874	-0.397546	-0.0279085	-0.358369	0.310452	-0.359582	-0.393332	-0.33247	-0.296195	-0.0975246	-0.0478509	0.169531	-0.472827	-0.211742	-0.444227	0.157871	-0.249032	0.530235	-0.631571	0.154596	-0.371572	-0.253864	0.30959	0.411788	-0.109959
KEGG_GLYOXYLATE_AND_DICARBOXYLATE_METABOLISM	metabolic process	0.114991	0.157773	0.543625	0.56484	0.475674	0.526409	0.67571	0.429562	0.551508	0.204988	0.229674	0.344732	0.106988	0.552118	0.614879	-0.192781	0.0409607	-0.229931	-0.0839973	-0.397453	0.0261452	-0.10594	0.0782799	-0.123335	-0.122549	0.244172	-0.159779	0.282877	0.093697	-0.363705	-0.426967	-0.389642	-0.241843	0.17762	-0.148496	-0.230842	-0.278557	-0.466349	-0.152794	-0.02619	0.38176	-0.684636	-0.110486	-0.652214	0.220169	-0.0377473	0.0980852	-0.107073
KEGG_PROPANOATE_METABOLISM	metabolic process	0.101117	-0.000674217	0.114077	-0.269938	0.00253402	-0.340058	-0.123093	-0.193989	-0.0504844	0.0968121	-0.123094	-0.137031	0.019659	-0.236767	0.103774	-0.0507139	0.0405107	-0.216538	-0.107847	-0.183245	-0.124326	-0.0541451	-0.179611	0.445969	-0.0542248	0.321027	-0.0914731	0.292595	-0.0133929	-0.267605	0.0453625	-0.24961	0.0302181	0.286898	0.25163	-0.251068	0.0860127	-0.368316	0.276816	0.0266896	0.297187	-0.394804	0.258844	-0.233294	-0.157935	0.275425	0.57023	-0.270648
KEGG_BUTANOATE_METABOLISM	metabolic process	-0.172329	-0.28834	0.505163	-0.08032	0.228512	0.0351791	-0.216641	0.0877624	0.414983	0.324673	-0.148766	0.169964	-0.0479406	-0.195334	0.374811	-0.544518	-0.418787	-0.426361	-0.339694	-0.345844	0.00621021	-0.371871	-0.186857	0.287401	-0.366324	0.0323343	-0.430284	-0.0408386	-0.187814	-0.441719	-0.152577	0.0400736	0.284284	-0.0571542	0.503015	-0.337009	0.0196872	-0.271093	0.242196	0.0677901	0.605949	-0.319059	0.42115	-0.138312	0.122011	0.30078	0.433623	0.174659
KEGG_ONE_CARBON_POOL_BY_FOLATE	cell process	0.184012	0.175038	0.125945	0.382059	0.230448	0.694533	0.316216	0.776608	-0.380992	0.683939	0.09918	0.0410331	0.407607	0.0862524	0.000255454	-0.378506	-0.0942742	-0.516335	-0.176126	-0.393347	-0.554477	-0.113661	-0.251109	-0.401595	-0.462058	-0.511056	0.310805	-0.20724	0.342091	0.257895	-0.211197	-0.466156	0.293425	-0.10149	0.0671613	0.397244	-0.473465	-0.354381	0.651731	0.19971	0.383465	-0.735543	0.633848	-0.658301	-0.504821	0.583433	0.623766	0.813119
KEGG_FOLATE_BIOSYNTHESIS	biosynthesis process	0.524701	0.573937	0.540382	0.255073	0.0308233	0.257376	-0.422841	0.585947	-0.128895	0.468156	0.432509	0.128434	0.444466	0.568084	-0.0337195	-0.494343	-0.20874	-0.332107	-0.608527	-0.609275	0.266006	-0.582022	-0.0981129	-0.195985	0.0278657	0.515582	-0.0595993	0.256621	-0.293414	0.00190309	-0.623878	0.641439	-0.006	-0.0569645	0.570514	-0.242007	-0.176849	-0.15678	-0.146649	-0.0355053	-0.686109	-0.508273	-0.589572	0.234752	0.313921	-0.0312134	-0.449863	0.633417
KEGG_RETINOL_METABOLISM	metabolic process	0.695669	0.65119	0.543504	0.829107	0.58096	0.643777	0.69762	0.620095	0.583691	0.408905	0.0351366	0.682794	0.27308	0.762388	0.712056	-0.664324	-0.492311	-0.764797	-0.702692	-0.751167	-0.0522352	-0.815451	-0.579009	-0.587554	-0.593055	0.228826	-0.670308	0.00312134	-0.849005	0.274411	-0.0727293	-0.302495	0.675771	-0.879828	0.29321	-0.646203	-0.454766	-0.612563	0.573916	0.144362	0.0705622	-0.244159	0.417193	-0.273976	-0.639875	-0.250472	0.237202	-0.062817
KEGG_PORPHYRIN_AND_CHLOROPHYLL_METABOLISM	metabolic process	0.339441	0.469432	0.519044	-0.334448	-0.180843	-0.0364041	-0.173857	-0.249901	-0.210534	0.569211	0.154727	0.282839	-0.078524	-0.215573	-0.100868	0.241275	-0.156472	0.0606442	-0.207785	0.0183922	-0.233287	0.00807235	0.0386846	-0.11457	0.0698958	-0.0885253	0.190482	0.270852	-0.372405	0.405324	0.0756207	0.0314995	-0.134175	0.11961	0.0299413	-0.40851	-0.041341	0.036345	0.108527	-0.253464	-0.270584	-0.444945	0.364631	-0.208672	-0.0821514	0.463488	0.200211	0.119307
KEGG_TERPENOID_BACKBONE_BIOSYNTHESIS	biosynthesis process	-0.0100516	0.461309	-0.0122438	-0.180583	-0.15269	0.324843	0.218295	0.341751	0.545746	0.400097	0.397862	0.137339	-0.15338	0.607253	0.609163	0.0612563	0.671752	-0.0865609	-0.240757	-0.458587	0.3238	0.0548638	-0.0948342	0.554405	-0.303947	0.572493	-0.672259	0.737417	0.495823	-0.315381	0.114709	-0.0188288	-0.443231	0.265554	0.449511	-0.0122146	-0.197824	-0.473732	0.168839	-0.784237	-0.749355	-0.226102	-0.438549	-0.845494	0.130706	0.902923	0.0195084	-0.284576
KEGG_LIMONENE_AND_PINENE_DEGRADATION	degradation process	0.081768	-0.0373589	0.523936	-0.278489	0.2895	0.00667126	-0.186251	-0.182755	-0.0489552	0.182422	-0.456662	-0.137227	-0.455276	-0.20747	0.478018	-0.324761	-0.492264	-0.196904	-0.356187	-0.0146644	0.0504044	-0.311972	0.0722656	-0.0467997	-0.00768101	0.219995	-0.19091	0.082627	-0.52292	-0.468294	-0.350475	-0.351522	0.140953	0.176325	0.568669	-0.212191	-0.138685	-0.600916	-0.237718	0.208976	0.454109	0.106049	0.361234	0.152546	0.35294	0.235957	0.486181	0.233103
KEGG_NITROGEN_METABOLISM	metabolic process	-0.107563	0.102948	0.49867	0.472421	0.3246	-0.0978302	0.578732	0.552293	0.537565	0.340857	0.067351	0.412815	0.536665	0.672283	0.320624	0.301857	0.185252	-0.0637768	0.115712	-0.530067	-0.54107	-0.0577899	0.169966	0.660209	-0.420532	0.0477952	-0.106143	0.468346	0.303778	0.177714	-0.490824	-0.525525	0.127757	0.2864	-0.530898	-0.153135	-0.14877	-0.343569	0.130582	-0.588832	0.519719	-0.54277	-0.429729	-0.556814	0.0894877	0.285149	-0.246389	0.303696
KEGG_SULFUR_METABOLISM	metabolic process	0.230265	0.666819	0.125668	0.830768	0.0102712	0.723556	0.675254	0.898517	-0.0305123	0.163971	0.377023	0.00866955	0.734945	0.506861	0.66495	-0.53933	-0.729899	-0.563775	-0.589865	-0.412438	-0.403959	-0.469109	-0.794034	-0.624794	-0.7344	0.480094	-0.0212903	0.303823	0.262319	-0.466436	-0.587309	0.179666	0.50798	-0.37902	0.654567	-0.299844	-0.267939	0.46929	0.13779	-0.471296	0.004879	-0.413447	0.226826	-0.39514	-0.745968	-0.478784	-0.0165345	-0.176764
KEGG_METABOLISM_OF_XENOBIOTICS_BY_CYTOCHROME_P450	metabolic process	0.061694	0.122457	0.468631	0.229592	0.335427	-0.285211	-0.0238789	-0.0865854	-0.0721704	-0.292825	0.554327	0.38871	0.0711282	0.228483	-0.0440048	0.163559	-0.181874	-0.234561	-0.391114	-0.161735	-0.394292	0.171471	-0.0839542	0.0847429	0.187601	0.235728	-0.229867	0.20076	0.197781	-0.133103	0.146504	-0.21447	-0.0786338	-0.308651	-0.498379	-0.118321	0.147677	-0.312067	0.503373	-0.418459	0.2335	-0.222864	0.0915426	-0.281779	0.157996	0.225797	0.28882	0.312351
KEGG_DRUG_METABOLISM_CYTOCHROME_P450	metabolic process	0.151363	0.103286	0.400014	0.15537	0.338931	-0.164973	-0.0419048	-0.113169	0.0957893	-0.311953	0.433527	0.329636	-0.0464489	0.229296	-0.00453364	0.0108916	-0.115015	-0.250837	-0.174259	-0.135528	-0.317027	0.29346	0.18263	-0.0304161	0.354635	0.231508	-0.253115	0.339367	0.306038	-0.134047	0.250421	-0.0978625	-0.109909	-0.31809	-0.399339	-0.076886	0.145304	-0.548514	0.464409	-0.495426	0.32726	-0.274548	-0.110065	-0.3402	0.0107972	0.503722	0.121118	0.329241
KEGG_DRUG_METABOLISM_OTHER_ENZYMES	metabolic process	0.58468	0.213567	0.441529	-0.30441	0.119127	-0.153755	-0.34178	-0.248555	-0.264763	0.116843	0.0786745	0.234	-0.421711	0.179321	0.197805	-0.0130892	-0.344052	0.00287527	0.467625	0.405709	-0.0658337	-0.529152	-0.110947	-0.420076	-0.17845	-0.0751851	0.125199	0.319706	0.346463	-0.0825221	-0.190359	-0.015078	-0.0978036	0.151911	0.35863	-0.413697	0.0699821	0.123607	-0.424828	-0.2149	-0.212306	0.069457	-0.325641	-0.0444314	0.515264	-0.195315	-0.455901	-0.548898
KEGG_BIOSYNTHESIS_OF_UNSATURATED_FATTY_ACIDS	biosynthesis process	-0.036973	-0.222287	0.151168	0.572374	0.538322	0.580762	0.419184	0.489452	-0.0059542	-0.347882	-0.282409	0.0561462	-0.28629	0.330879	0.70049	-0.116626	-0.143006	-0.104891	-0.632752	-0.463683	0.0437671	-0.0531636	0.0685191	0.248313	-0.348841	0.0460317	0.0162724	-0.181057	-0.532668	-0.15254	-0.173575	-0.191848	0.313266	0.153337	0.469205	0.235639	-0.137632	-0.408297	-0.373772	0.0571351	-0.363191	0.44786	0.585574	0.496785	-0.0283953	-0.295768	-0.211636	-0.0228565
KEGG_ABC_TRANSPORTERS	cell process	-0.638418	-0.332955	-0.290867	0.420303	-0.56076	0.293353	0.433839	0.373976	-0.520162	-0.710101	-0.290287	0.0652168	-0.21512	-0.307263	0.445524	-0.270439	0.697608	0.315129	-0.0887348	0.0662323	-0.387419	0.52839	0.583239	0.323551	-0.344379	-0.0176632	-0.495355	-0.470423	0.421126	-0.223086	0.167986	0.601119	-0.20987	-0.491022	-0.327056	0.0906046	0.508684	0.534772	-0.437904	-0.042826	0.263795	0.502341	0.304934	0.0744377	-0.226089	0.0105265	0.4586	-0.450866
KEGG_RIBOSOME	cell process	0.60061	0.566558	0.30166	-0.575008	-0.419363	-0.578619	-0.634555	-0.559119	-0.405878	-0.299636	0.329958	0.0363155	-0.129963	-0.119985	0.199979	-0.159072	-0.370463	0.261849	0.340211	0.433788	-0.248489	-0.232955	-0.35908	0.35022	-0.590361	-0.311566	-0.222917	0.0787506	-0.487617	-0.0633613	-0.130893	-0.163762	-0.252047	0.558157	0.00685137	-0.364173	0.391541	0.542682	0.196621	0.274249	-0.256369	-0.270669	-0.224493	-0.240676	0.280791	0.572972	0.0134764	0.244208
KEGG_RNA_DEGRADATION	degradation process	-0.286537	-0.068131	-0.522896	0.165045	0.0378492	0.225163	0.276346	0.272605	0.354073	0.220168	0.410792	-0.230804	0.0213615	0.125476	0.265483	0.457689	-0.383443	-0.0938047	-0.238489	0.00172142	-0.218926	-0.427289	-0.238923	-0.216843	-0.26125	-0.20517	-0.401366	0.0949261	0.133679	-0.0575057	-0.299293	-0.567906	-0.486251	0.805975	0.124367	0.269465	-0.212549	0.040521	-0.245599	0.0524177	0.198846	-0.351643	0.259331	-0.174691	0.125876	0.275817	0.323166	0.1615
KEGG_RNA_POLYMERASE	cell process	-0.134342	-0.220028	-0.12982	-0.849064	0.0179407	-0.628315	-0.776911	-0.650156	0.774961	-0.553367	-0.605924	0.121685	0.0581123	-0.551872	-0.512871	0.409516	-0.0674727	0.876345	0.24649	0.361934	-0.0694228	0.0296412	-0.770417	-0.687254	-0.330119	-0.722309	-0.257536	0.446798	-0.523574	0.788592	0.652106	0.165757	-0.305772	0.823215	-0.480109	-0.288612	0.687988	0.686037	0.280525	0.818253	-0.648986	0.274961	-0.541141	0.335413	0.778471	-0.583853	0.185272	0.0269111
KEGG_DNA_REPLICATION	cell process	-0.420729	-0.500822	-0.174588	-0.295665	-0.104923	-0.367802	-0.385781	-0.308273	0.176584	-0.330993	-0.424511	-0.144142	-0.529043	-0.0446789	0.178195	-0.0457324	-0.292161	-0.00457029	0.429647	-0.286831	-0.502218	-0.435792	-0.554419	-0.0844306	-0.449398	-0.619762	0.362483	0.0295815	-0.634623	0.312064	-0.205471	-0.237747	0.196506	0.690509	0.497569	-0.181529	-0.0398321	0.606682	0.48449	0.620866	0.470065	-0.182102	0.0590197	-0.503242	0.219794	0.515415	0.264846	0.158944
KEGG_SPLICEOSOME	cell process	-0.485366	-0.433373	-0.321412	-0.428449	0.166866	-0.443015	-0.406394	-0.490972	0.00728777	-0.475115	-0.247011	-0.424842	-0.355348	-0.384903	-0.11069	0.229411	-0.0235215	0.352435	0.488396	0.435452	0.244339	-0.17034	0.189941	0.194494	-0.128124	-0.302247	0.258157	-0.107807	-0.120246	0.326541	0.511029	0.271869	-0.389186	0.458839	-0.0428084	-0.190919	0.240329	0.545162	0.0432568	0.501284	-0.363021	0.166901	-0.346421	0.0134022	0.387753	0.206956	0.164385	-0.126476
KEGG_PROTEASOME	cell process	0.475959	0.156293	0.124601	0.273831	0.177194	0.119725	0.171754	0.0941438	0.0388892	0.200169	-0.378822	0.0965267	0.285114	0.273714	0.380316	-0.201879	-0.491426	0.159582	0.103212	-0.1596	-0.126349	-0.379147	-0.346087	0.0922068	-0.056409	-0.187983	-0.0581323	0.365781	0.187916	-0.0195016	-0.0957769	-0.022369	-0.188182	0.205666	0.314346	-0.0487783	0.0837345	-0.158759	-0.384669	-0.00666417	-0.148756	-0.258024	-0.205543	-0.127213	0.079603	0.0507919	-0.178919	0.101923
KEGG_PROTEIN_EXPORT	cell process	0.416908	-0.201506	0.0717001	-0.0036818	-0.00182874	0.00517762	0.140227	0.415351	0.61425	-0.0670241	0.23199	0.428292	-0.00649477	0.3801	0.0800439	-0.202477	0.423496	0.116387	0.0367315	-0.344861	-0.302421	0.139985	0.602378	0.185915	-0.0940699	0.0320438	-0.348132	0.0963311	-0.180539	-0.499559	-0.192382	0.469331	-0.304802	0.00221681	0.0509677	0.0575065	0.313032	0.287151	0.249546	-0.424368	-0.528153	-0.218954	0.000581528	-0.0301675	-0.370807	-0.161999	-0.190962	-0.296513
KEGG_PPAR_SIGNALING_PATHWAY	signaling	-0.00549428	-0.105666	-0.170715	0.327675	0.256392	0.34198	0.46015	0.227226	0.150603	0.342905	-0.0682306	0.0914596	0.255064	0.13646	0.31853	-0.489311	-0.158106	0.0507212	-0.333235	-0.465217	-0.238694	-0.0934683	-0.336034	0.040717	-0.12484	0.0383457	-0.162549	-0.396182	-0.434802	-0.227482	-0.435471	0.223627	0.424066	-0.205547	0.345577	0.110283	-0.162468	0.0797859	0.174607	0.0690623	-0.209342	0.107407	0.457075	0.113653	-0.164328	-0.120909	-0.148858	0.293665
KEGG_BASE_EXCISION_REPAIR	cell process	-0.748924	-0.881228	-0.344262	-0.505316	-0.265264	-0.701015	-0.389276	-0.806792	-0.43558	-0.641621	0.244902	-0.740047	-0.765027	-0.588752	-0.656295	0.506245	-0.270817	0.394427	0.383685	0.523594	0.663544	-0.193248	-0.705792	-0.222572	-0.0550351	-0.510141	0.0577674	0.697921	-0.153005	0.141296	0.408013	0.288571	-0.23775	0.774395	-0.0598361	-0.113193	0.643721	0.838017	-0.0312256	0.504256	-0.28228	0.493227	-0.343872	0.118943	0.712724	0.460456	-0.0538642	0.0995658
KEGG_NUCLEOTIDE_EXCISION_REPAIR	cell process	-0.320244	-0.389251	-0.453679	-0.158702	-0.208739	-0.185583	-0.214184	-0.137416	0.181895	0.0114483	-0.661131	0.102163	-0.466746	0.136477	-0.18236	0.166099	0.245565	0.516416	0.0835508	0.0454957	-0.488128	0.58359	0.438973	0.612907	0.00285639	-0.00865145	0.167774	0.157608	0.101426	0.508085	-0.214835	0.256234	-0.484536	0.231378	0.416691	-0.583587	-0.180907	0.0812975	0.297969	-0.0587155	0.0334088	-0.241501	-0.283735	-0.584126	-0.192754	0.545975	0.221872	-0.483032
KEGG_MISMATCH_REPAIR	cell process	-0.796708	-0.745611	-0.054229	-0.0522825	0.440904	-0.149906	-0.202493	0.493622	0.696449	-0.641141	-0.405608	0.404711	-0.0761349	0.249317	0.0792041	-0.11549	-0.0671089	0.158963	-0.0449871	-0.0915021	-0.571523	-0.619723	0.169723	0.0608083	-0.41444	-0.35341	0.300751	-0.329465	-0.410456	0.863369	0.21219	0.309376	-0.36975	0.742666	0.663675	-0.757477	0.0104681	0.502146	0.361414	0.574093	0.564315	-0.245211	0.321249	-0.668181	-0.211471	0.490094	-0.361614	-0.683389
KEGG_HOMOLOGOUS_RECOMBINATION	cell process	-0.810041	-0.745902	-0.046629	-0.237698	0.404882	-0.10968	-0.146474	0.319856	0.634815	-0.548049	-0.363527	0.222943	-0.213125	-0.273628	-0.0523029	-0.115535	-0.0671351	0.482256	0.0220609	0.0915445	-0.194	-0.527159	0.0296643	0.0558979	0.129847	-0.330851	0.294323	-0.365174	-0.34114	0.744695	0.263663	0.39016	-0.339348	0.637391	0.465958	-0.729528	0.218066	0.502342	-0.00388228	0.594519	-0.153137	-0.0757221	0.255738	-0.122163	0.415402	0.459117	-0.539142	-0.575513
KEGG_MAPK_SIGNALING_PATHWAY	signaling	0.145436	0.195708	-0.113765	0.316009	-0.0185209	0.293631	0.341278	0.380544	0.0758815	0.0146044	-0.0762139	0.314378	0.202583	0.187631	0.255282	-0.308072	-0.102626	-0.113987	-0.0090623	-0.134681	-0.194257	-0.146654	-0.190842	-0.0498929	-0.0437389	0.0523812	-0.113561	-0.00943329	-0.0798113	0.123931	-0.204162	0.0456826	-0.067361	-0.170423	0.211043	-0.00370321	-0.162818	-0.270416	-0.131992	-0.149385	0.0994948	-0.0594289	0.162432	-0.0660834	-0.220948	-0.134782	-0.114692	-0.182438
KEGG_ERBB_SIGNALING_PATHWAY	signaling	0.160525	-0.0139568	-0.181602	0.0484295	0.0855503	0.271381	0.384866	0.244379	-0.165637	-0.118891	-0.205201	-0.028277	0.286568	0.184454	0.179968	-0.0683913	0.178389	-0.0511924	0.022509	0.316651	-0.423543	0.279646	0.482379	-0.0789266	-0.0136656	0.254899	0.00620773	-0.0716783	0.119782	0.348204	0.00494068	-0.172586	-0.00430743	-0.0244212	0.154415	0.252758	-0.0469629	-0.461477	0.0524754	-0.316882	0.337876	-0.311116	0.273732	-0.287241	-0.263013	-0.149013	-0.0898883	-0.297973
KEGG_CALCIUM_SIGNALING_PATHWAY	signaling	-0.0522233	-0.269948	-0.0364667	0.00509753	-0.0300432	0.0264514	0.189487	-0.0386337	-0.0120792	0.0601127	-0.076465	-0.0771346	0.022501	-0.0903336	-0.167859	-0.00387469	0.146534	0.343397	0.113036	-0.0345491	-0.11563	0.0249539	-0.0181094	-0.0613589	0.160452	0.189557	-0.0780936	-0.0797235	0.160483	0.186406	0.225459	0.356938	-0.0615001	-0.353834	0.048424	0.337405	-0.0358902	-0.0551484	-0.11783	-0.0983286	-0.0611056	0.249256	0.253882	0.267679	-0.0118692	-0.433243	-0.0823268	-0.080168
KEGG_CYTOKINE_CYTOKINE_RECEPTOR_INTERACTION	cell process	-0.0332302	-0.233146	-0.215909	0.0893067	0.00169459	0.0639696	0.268494	0.165699	0.187796	0.111617	0.261507	-0.255499	0.0446782	-0.049233	-0.344664	0.464471	0.353935	-0.0611724	0.119896	0.223382	0.12927	0.378365	-0.00312936	-0.355481	0.0142109	0.327031	0.0782625	0.424923	-0.145167	0.414787	0.00667309	0.516634	-0.250267	-0.231932	0.465865	0.11221	-0.126466	-0.268495	-0.101066	-0.27531	-0.0411281	0.580832	-0.00366039	0.398599	-0.23086	-0.639153	-0.0229759	-0.243023
KEGG_CHEMOKINE_SIGNALING_PATHWAY	signaling	0.180617	0.155051	-0.104095	0.301241	0.0980917	0.23802	0.233587	0.308873	0.109395	-0.0707241	-0.201156	0.183429	-0.0240863	0.31938	0.274824	-0.195177	0.100008	-0.183341	-0.0787844	0.0917358	-0.0769456	0.0474187	0.0995839	-0.0717315	-0.194895	0.104634	0.030531	0.0815738	-0.0948118	0.128164	-0.122396	0.0152394	0.0135767	-0.153288	0.317758	-0.138124	-0.0896872	-0.30968	-0.184242	-0.0663589	0.0142652	-0.191711	0.0316347	-0.0298259	-0.140301	-0.076891	-0.191557	-0.312207
KEGG_PHOSPHATIDYLINOSITOL_SIGNALING_SYSTEM	cell process	-0.163046	-0.233658	-0.247207	-0.074753	0.00511004	0.257583	0.21053	0.086842	-0.291215	-0.0799328	-0.249324	-0.110471	0.275915	-0.01574	0.135862	0.0395173	0.328884	0.086602	0.0321283	0.0267171	-0.268229	0.0953631	0.147273	-0.142572	0.409728	0.371643	0.0259332	-0.154066	-0.189286	0.24599	-0.11629	0.0010619	-0.0526542	-0.0838987	-0.22233	0.216214	0.130075	-0.319226	-0.0372369	-0.12331	0.152037	0.315001	0.0635514	0.152472	-0.045894	-0.49188	-0.00893726	-0.106224
KEGG_NEUROACTIVE_LIGAND_RECEPTOR_INTERACTION	cell process	-0.113401	-0.394237	-0.295774	-0.222425	-0.495033	0.0226474	-0.512378	-0.329425	-0.416309	0.7049	0.265559	-0.12378	-0.602889	-0.553855	-0.465304	0.646804	0.315039	0.122284	-0.134894	0.373541	0.0208799	0.154535	0.616166	-0.127978	0.466538	0.831706	-0.384407	-0.465818	0.0513158	0.683254	0.581811	0.591865	-0.270445	-0.750156	-0.125822	0.0819473	0.4631	-0.462045	-0.627093	-0.233483	-0.0042952	0.78821	-0.101368	0.691436	0.0663803	-0.65372	-0.314754	-0.510807
KEGG_CELL_CYCLE	cell process	0.199569	0.209044	0.0978853	-0.0959187	0.245812	-0.162131	-0.0267123	-0.148155	0.44968	-0.300953	-0.0945187	0.0456498	0.051867	-0.0180633	0.260868	-0.121159	-0.327648	-0.22769	-0.120444	-0.197243	0.017617	-0.149896	-0.178683	0.0155213	-0.400099	-0.279637	-0.170217	0.199014	-0.120326	-0.292495	-0.416503	-0.0285745	0.336283	0.0495623	0.282107	0.167904	-0.0479376	0.260972	0.223935	0.259765	-0.113234	-0.259061	-0.0483347	-0.0165276	0.0304191	0.394135	0.290309	0.0370223
KEGG_OOCYTE_MEIOSIS	cell process	0.276773	0.299557	0.180363	0.257475	0.201163	0.116356	0.262209	0.115115	0.18229	0.0492643	-0.10506	0.22128	0.429882	0.137826	0.217728	-0.252678	-0.121007	-0.0137059	-0.15104	-0.185997	0.0975581	-0.21855	-0.205438	0.106199	0.0293007	0.118077	-0.316921	0.112599	-0.0425008	0.0671984	-0.286041	-0.0998519	-0.0252462	-0.0611656	0.164368	-0.0024942	-0.115298	-0.234777	0.0827859	-0.189165	0.206926	-0.361174	0.111096	-0.174108	-0.0929902	-0.0553272	0.0936351	-0.150097
KEGG_P53_SIGNALING_PATHWAY	signaling	0.329936	0.10267	0.0106396	0.0971508	0.34029	0.00870622	-0.369094	-0.0252601	-0.297009	-0.23265	0.275083	-0.478416	0.51772	0.160212	-0.222082	0.0851157	0.143496	0.100276	-0.25056	-0.323492	0.302606	0.14042	0.0382613	-0.264317	0.168688	0.471679	-0.00543322	-0.403212	-0.055903	0.426052	0.0933971	-0.45212	-0.182066	-0.272884	-0.358516	-0.221393	-0.520146	-0.319165	0.209835	-0.08893	0.655747	-0.418368	-0.0230147	0.190856	0.20913	-0.0409659	0.389387	0.174471
KEGG_UBIQUITIN_MEDIATED_PROTEOLYSIS	cell process	-0.0469788	-0.0320083	-0.0514941	0.206258	0.192244	0.231272	0.151444	-0.000388782	0.198902	-0.0610883	-0.122914	0.0478884	0.157337	0.257404	0.210402	-0.38939	-0.306029	-0.0812697	-0.0572406	-0.0402996	-0.159685	-0.189671	-0.25125	-0.141869	-0.289643	-0.143363	-0.252813	0.222164	-0.15984	-0.133712	-0.0332849	-0.137206	0.0745828	-0.0534782	-0.210034	-0.29875	-0.121295	0.00497941	0.279767	0.0504056	-0.00698062	-0.286453	0.188723	-0.0177685	0.139105	0.319789	0.132613	-0.00141258
KEGG_REGULATION_OF_AUTOPHAGY	cell process	-0.102809	0.363794	0.162759	-0.0979703	-0.0787945	0.185012	-0.550003	0.243433	-0.425383	0.0210773	0.24806	-0.300429	-0.537866	0.182063	0.11373	-0.618424	0.334481	-0.562721	0.216905	-0.278229	0.561365	0.450901	-0.503513	0.111241	0.0965115	-0.0329783	-0.117064	-0.00996899	0.445878	0.122756	-0.387051	0.122098	0.179245	-0.291224	-0.620267	-0.379365	0.489988	0.426158	-0.208156	-0.236172	-0.0617101	-0.503965	-0.433201	0.260735	0.613588	0.178678	0.623786	0.21509
KEGG_ENDOCYTOSIS	cell process	0.00987293	0.0353596	-0.0702669	0.248931	0.00440201	0.303149	0.172159	0.251207	-0.0503726	0.203914	-0.0690073	0.158087	0.158146	0.0950788	0.19288	-0.171816	0.0466856	-0.0367633	-0.0538073	-0.0751044	0.0157867	0.0769383	0.0829066	-0.0126567	0.0883884	0.170702	0.10254	-0.0406883	0.0840647	-0.137534	0.00501505	0.0562554	0.100162	-0.24564	-0.056302	0.0127674	-0.109803	-0.21781	-0.166237	-0.23231	0.152463	-0.0130562	-0.00327141	-0.0725086	-0.198726	-0.116808	-0.0992464	-0.0987386
KEGG_PEROXISOME	cell process	-0.0118557	-0.0254961	0.251616	0.386174	0.237305	0.343134	0.32988	0.2579	0.313247	0.394444	-0.0886519	0.229084	0.407129	0.258175	0.127139	-0.392808	-0.20744	-0.39141	-0.41851	-0.401394	-0.336975	-0.0993788	-0.348566	0.0589055	-0.183041	0.0249495	-0.223757	0.00207902	-2.82919e-05	-0.302481	-0.229368	-0.223327	0.298507	-0.310059	-0.0933805	-0.232567	-0.257654	-0.240509	0.380356	-0.264986	0.226734	-0.0605608	0.321436	-0.417365	-0.361248	0.24482	0.384918	0.159216
KEGG_MTOR_SIGNALING_PATHWAY	signaling	-0.165007	-0.110236	-0.32849	-0.366384	0.339808	0.177599	-0.0857272	0.0804943	-0.205114	-0.382507	-0.53837	-0.342519	-0.0536471	0.290942	0.448937	-0.0426015	0.38481	-0.0719343	0.266231	0.34905	-0.197501	0.0777074	0.19783	0.052591	-0.0204959	0.0967798	0.0279809	-0.29956	0.272238	0.416422	-0.0998811	-0.0440307	-0.302166	0.372048	0.164102	0.0241248	0.0217824	-0.0489787	0.0019344	-0.339434	0.0324156	-0.0511344	0.215975	-0.0898784	0.120494	-0.262756	-0.151724	-0.271785
KEGG_APOPTOSIS	cell process	-0.0628871	0.0653348	0.038439	-0.0218097	0.225711	0.052984	-0.0782526	-0.021783	-0.0391685	-0.223031	-0.167769	-0.058685	0.230317	0.0145342	0.236344	-0.0781987	0.21402	-0.0176405	-0.0117542	-0.0227883	-0.00336784	-0.0885272	0.0594871	-0.184929	0.0945007	0.294128	-0.017702	-0.205664	0.0224682	0.186097	0.194431	-0.313543	-0.104456	0.0308708	0.0334674	-0.0710069	-0.210488	-0.261933	-0.196005	-0.0568992	0.305619	-0.135152	0.210139	0.00179391	0.303616	0.0212747	-0.139182	0.150921
KEGG_VASCULAR_SMOOTH_MUSCLE_CONTRACTION	cell process	-0.000955719	-0.0797602	-0.053785	0.313948	0.0050184	0.39661	0.414629	0.280551	0.10073	0.00148009	0.0107072	0.217132	0.294758	0.316074	0.176108	-0.294296	0.251753	0.372726	0.211965	0.123182	-0.234753	0.0765111	0.336255	0.0939255	0.302081	0.228909	-0.0478959	0.312052	0.23982	0.164773	-0.120256	-0.11389	0.130842	-0.264707	0.19693	0.00335925	0.208788	-0.405465	-0.245836	-0.320562	-0.0944576	-0.0921952	-0.0468341	0.187426	-0.275253	-0.476249	-0.256157	-0.376285
KEGG_WNT_SIGNALING_PATHWAY	signaling	0.155716	0.112235	-0.272246	0.0463863	-0.0078894	-0.00495717	0.189762	0.0443871	-0.0954231	-0.25001	-0.239023	0.0234591	0.133351	0.0700864	0.0730617	-0.267118	0.282806	0.196525	-0.0228089	0.192312	0.19953	0.0210864	0.0252521	0.125459	0.224552	0.187165	-0.218845	0.267926	0.106361	0.0355279	-0.290344	-0.0421919	0.188571	-0.316541	-0.015186	0.14178	-0.200464	-0.244371	-0.0219845	-0.0575858	0.191667	-0.236054	0.33906	0.329702	-0.300947	-0.0516791	-0.0233756	0.171038
KEGG_DORSO_VENTRAL_AXIS_FORMATION	cell process	0.271956	0.0872963	-0.172278	0.230381	-0.240764	0.544887	0.358726	0.0288837	0.413285	-0.144113	-0.198486	0.383302	-0.0676595	0.445136	0.30342	-0.420217	-0.203707	0.194092	0.0303647	-0.410423	-0.526676	-0.322965	0.396684	-0.0749843	-0.0534671	0.248871	-0.377526	0.672771	-0.562204	0.227026	-0.64163	0.24918	0.110849	0.196653	0.777778	0.595628	0.24073	-0.275595	-0.588638	0.112412	0.344105	-0.415691	0.472428	-0.405526	0.237461	-0.421936	-0.300753	-0.588947
KEGG_NOTCH_SIGNALING_PATHWAY	signaling	-0.301284	-0.662092	-0.405774	-0.741319	-0.522556	-0.796723	-0.836863	-0.740418	-0.378208	-0.340731	-0.405523	-0.670369	-0.710991	-0.292388	-0.287919	0.840309	-0.00624268	0.224346	0.0800052	0.283579	-0.550565	-0.223565	0.461036	-0.0222193	-0.22984	-0.0671639	0.00429185	0.616924	-0.203947	-0.604607	-0.676124	0.343937	0.404647	0.749667	0.413379	0.705809	0.764023	0.684982	0.419609	0.684084	0.597158	0.0889583	0.406555	-0.68418	0.435427	0.539517	0.545064	-0.152494
KEGG_HEDGEHOG_SIGNALING_PATHWAY	signaling	0.468205	0.146406	0.201131	0.635135	-0.232232	0.0494225	0.578693	0.516706	0.336499	-0.45389	-0.216837	-0.213058	0.183397	0.557454	0.294191	-0.212929	0.335335	0.407419	0.00577294	0.0789775	0.0864367	0.325714	0.17018	-0.473314	0.234626	0.327735	-0.327191	0.338617	0.285961	-0.139735	-0.216326	-0.337406	-0.00468384	0.347474	0.52194	0.2858	-0.594092	-0.360265	-0.122732	-0.60872	0.217408	-0.432806	0.154344	-0.267833	-0.595162	-0.151035	-0.203256	-0.0413739
KEGG_TGF_BETA_SIGNALING_PATHWAY	signaling	-0.209097	-0.251226	-0.312065	-0.21615	-0.0462061	0.00422474	-0.0838427	-0.374951	-0.165984	-0.448445	-0.232565	0.0127021	-0.128139	-0.0427546	-0.158845	0.217284	0.18386	0.3176	-0.190222	-0.116326	0.615364	0.0280944	-0.233028	0.228185	0.301166	0.0848723	0.114662	0.648473	-0.199269	0.135245	-0.335944	0.179283	0.321856	-0.223246	0.436478	0.382817	0.25863	-0.122046	-0.255102	-0.0963501	0.0856284	-0.0581166	0.168618	0.382392	0.241685	-0.207225	-0.0497978	0.0736995
KEGG_AXON_GUIDANCE	cell process	0.326728	0.302115	-0.0617448	0.301532	0.170851	0.328955	0.381213	0.39648	0.111375	-0.17673	0.067163	0.0764366	0.141965	0.224709	0.300168	-0.0148498	-0.00114747	-0.012491	-0.202203	-0.0315438	0.127131	0.0355624	-0.153577	-0.0802921	0.243645	0.160069	-0.234148	0.0668067	0.18737	0.021224	-0.186633	0.116418	-0.0810019	-0.336781	0.0714738	0.0246541	-0.157765	-0.438925	-0.232853	-0.405171	-0.124438	-0.118584	0.00994443	0.147231	-0.180402	-0.123723	-0.258592	-0.284922
KEGG_VEGF_SIGNALING_PATHWAY	signaling	0.391355	0.407029	-0.16109	0.222952	0.260447	0.391747	0.450345	0.404326	-0.0643819	-0.181289	-0.106476	0.271746	0.124347	0.247057	0.452996	-0.307468	-0.026137	-0.134486	0.0757191	0.0254408	-0.408125	-0.319831	0.0802347	-0.0233146	-0.00336539	0.046859	-0.0899305	0.049484	0.117968	0.173781	-0.149891	0.0761642	-0.198459	-0.189385	0.35785	0.0574851	-0.227142	-0.372569	-0.411029	-0.0614045	0.00505213	-0.0768984	0.117523	0.105702	-0.157148	-0.294121	-0.373824	-0.427134
KEGG_FOCAL_ADHESION	cell process	0.199555	0.0754682	0.029652	0.277965	0.17357	0.369876	0.417044	0.353546	0.176846	0.0118132	0.0805365	0.217638	0.315148	0.253465	0.12022	-0.235878	0.101545	-0.0946966	-0.210491	-0.124821	-0.312973	-0.026488	0.19596	-0.33482	0.0209212	0.205629	-0.241736	0.265462	-0.169655	0.106723	-0.250548	0.0120193	0.248798	-0.271337	0.194471	0.0466262	0.0289215	-0.453745	-0.249975	-0.338784	0.116806	0.010251	0.0798302	0.00504562	-0.110461	-0.347667	-0.283685	-0.305138
KEGG_ECM_RECEPTOR_INTERACTION	cell process	-0.0148355	-0.0519402	-0.026961	0.18515	0.00865258	0.299224	0.37821	0.111426	0.158909	0.175657	0.108707	0.137243	0.340095	0.223494	-0.0791621	-0.229025	0.106322	0.0434061	-0.325337	-0.0807643	-0.219356	0.0153949	0.0390776	-0.586978	0.00156707	0.250935	-0.46916	-0.0205757	-0.124451	-0.137298	-0.453207	0.224819	0.453521	-0.540656	-0.0363178	0.00670736	0.196237	-0.472309	-0.0409354	-0.313373	0.140187	0.432085	0.199748	0.427363	-0.0432438	-0.487179	-0.398605	-0.0848652
KEGG_CELL_ADHESION_MOLECULES_CAMS	cell process	0.300783	0.232525	0.0700081	-0.237132	-0.0978521	-0.185778	-0.126507	-0.0625196	-0.0872889	0.347641	0.188468	0.311268	0.210646	-0.335394	-0.437528	0.0619988	-0.261118	0.210903	-0.0498782	0.0583539	0.0338584	-0.207659	-0.116343	-0.399101	0.0586589	0.0222541	-0.328674	-0.0301306	0.0428595	0.229618	-0.00931245	0.418103	0.0781215	-0.324706	0.178483	0.168474	0.22528	-0.216753	-0.170088	-0.11151	-0.191053	0.443563	-0.037334	0.396394	0.204288	-0.475106	-0.211233	0.0918394
KEGG_ADHERENS_JUNCTION	cell process	0.365983	0.285235	-0.00363	0.406474	0.20821	0.35571	0.250325	0.272779	0.342233	0.124482	-0.0931508	0.337455	0.273604	0.229247	0.193256	-0.206942	-0.237093	-0.429455	-0.241926	-0.0350267	-0.170787	-0.0181796	-0.175061	-0.235335	-0.0363726	0.307314	-0.388287	0.316283	-0.152713	-0.126987	-0.415771	-0.291755	-0.0175956	-0.145038	-0.229277	-0.113621	-0.338226	-0.422868	0.231815	-0.256834	0.212728	-0.344033	0.40757	-0.364634	-0.110446	0.0122216	0.183985	-0.295061
KEGG_TIGHT_JUNCTION	cell process	0.265359	0.199708	0.13704	0.401873	0.0960132	0.359381	0.426935	0.378663	0.205735	0.425654	0.155426	0.336816	0.3809	0.354451	0.146076	-0.330933	-0.0288832	0.0127493	-0.114114	0.0392261	-0.434686	-0.161001	-0.177861	-0.120613	0.0991499	0.0814315	-0.117349	-0.0321853	-0.155761	-0.00591707	-0.212884	-0.115335	0.172348	-0.409283	-0.0790004	-0.0190147	-0.287884	-0.371337	-0.0314885	-0.320871	0.0890374	-0.342433	-0.00961838	-0.124088	-0.33611	-0.23808	0.00168115	-0.154147
KEGG_GAP_JUNCTION	cell process	0.189145	0.153405	0.0510083	0.393991	0.0915627	0.527602	0.522035	0.437168	0.21421	0.233052	-0.213969	0.184271	0.204663	0.480877	0.410481	-0.457766	0.140009	-0.0424108	-0.0780614	0.0412259	-0.430999	-0.011004	0.266367	0.0574349	-0.0670759	0.299489	-0.285524	0.203792	-0.222408	0.251002	-0.0449534	0.120735	0.202371	-0.308271	0.415675	0.0623083	0.160254	-0.317822	-0.272846	-0.124069	-0.113613	-0.0352511	0.0771993	0.121534	-0.378478	-0.347558	-0.351393	-0.32053
KEGG_COMPLEMENT_AND_COAGULATION_CASCADES	cell process	-0.138932	-0.0596812	0.13025	0.537318	0.250452	0.382976	0.403605	0.477334	0.261547	0.303215	0.433066	0.180124	0.294755	0.24505	0.0148672	0.331152	0.369151	-0.091367	-0.0694289	0.0694481	0.0812577	0.346817	-0.0142815	-0.355223	0.268236	0.353286	-0.25476	-0.115118	0.307209	0.310345	0.0572622	-0.0557624	-0.423339	-0.550652	-0.235922	-0.545286	-0.252694	-0.227555	0.0112291	-0.577764	-0.0766366	0.00222061	-0.391709	-0.0402426	-0.182122	-0.470296	0.151505	-0.590223
KEGG_ANTIGEN_PROCESSING_AND_PRESENTATION	cell process	0.370289	0.34105	0.157802	-0.390058	-0.450494	-0.493152	-0.378089	-0.400963	-0.367928	-0.336905	-0.134848	0.145242	0.184961	-0.309094	-0.234997	-0.236469	0.0325698	0.435929	0.291341	0.349274	0.111561	0.112421	-0.235749	0.0770038	0.268536	-0.154153	-0.252037	0.239197	0.0524771	-0.175626	-0.300122	0.117696	0.374042	0.0188579	-0.0723887	0.470567	0.300667	0.219616	-0.295413	-0.0649071	-0.119188	0.101505	-0.0509151	0.380417	0.339645	-0.214595	-0.290345	0.110072
KEGG_TOLL_LIKE_RECEPTOR_SIGNALING_PATHWAY	signaling	-0.297995	-0.115786	-0.200539	0.0313811	0.105922	0.175208	-0.114833	0.195644	-0.26156	-0.197889	-0.281328	-0.162191	0.0335571	-0.0436689	0.173565	-0.192514	-0.00646524	-0.158774	0.178867	0.269148	-0.185371	-0.127138	0.219065	-0.269213	0.0803373	0.217433	0.168695	0.0944835	-0.103352	0.331833	0.0875935	0.0169292	0.0117244	0.216661	0.246435	0.0264837	0.0137249	-0.0561548	-0.133562	0.102055	0.20131	-0.0642879	0.344545	0.0378289	0.223501	0.192314	-0.280762	-0.0999281
KEGG_NOD_LIKE_RECEPTOR_SIGNALING_PATHWAY	signaling	-0.0715883	-0.168231	0.0989045	-0.350616	-0.158294	-0.241675	-0.582635	-0.273235	-0.0815133	-0.240439	-0.228829	-0.3013	0.0396917	-0.19154	-0.179065	0.203024	-0.02881	0.226085	0.224382	-0.0173851	0.243069	-0.260312	0.115086	0.13486	-0.28945	0.357635	0.00828975	0.351102	-0.260918	0.0370254	0.0818059	0.220018	0.217103	0.0444854	0.224431	0.182074	-0.0365211	-0.0151627	0.164223	0.200998	-0.0270758	-0.1234	0.0959309	0.370412	0.318824	0.10317	-0.138872	0.209048
KEGG_RIG_I_LIKE_RECEPTOR_SIGNALING_PATHWAY	signaling	-0.451051	-0.271773	-0.104092	-0.161144	-0.00171641	-0.149315	-0.212496	-0.134286	0.092906	-0.168524	-0.331513	-0.169666	-0.0872283	-0.0752141	0.203976	-0.510495	0.275892	-0.16483	0.00629009	0.0188701	-0.192941	-0.173371	-0.293318	-0.267827	0.00865958	0.330616	-0.00945212	0.0014204	-0.468036	-0.102314	0.16148	0.275978	0.284501	-0.286804	-0.0647686	0.197943	0.0320033	0.325866	0.15898	0.250416	0.12375	-0.245061	0.378805	0.24242	0.277441	0.484426	0.197351	0.253871
KEGG_CYTOSOLIC_DNA_SENSING_PATHWAY	signaling	-0.46836	-0.369719	-0.0630769	-0.379997	0.0217096	-0.393263	-0.432669	-0.422388	0.16338	-0.26607	-0.354911	-0.0891948	-0.277691	-0.35374	-0.00665362	-0.255249	0.209629	-0.0166096	-0.324036	0.0375056	-0.0905349	0.0247891	-0.19269	-0.135792	-0.368347	-0.386206	-0.189824	-0.135186	-0.540214	0.0174204	0.263909	0.323861	0.309495	0.378217	0.521326	0.224698	0.349329	0.319412	-0.0842712	0.49094	-0.0111499	0.106062	0.271477	0.391193	0.453075	0.523847	0.0386549	0.378872
KEGG_JAK_STAT_SIGNALING_PATHWAY	signaling	-0.454415	-0.374642	-0.225625	0.191406	0.00440811	0.242016	0.251236	0.227023	-0.130383	0.00766524	-0.191207	0.125746	0.141289	0.102863	-0.0849869	-0.26393	0.351336	-0.433316	-0.149767	0.0206022	-0.24392	0.243461	0.380426	-0.195669	-0.0652411	0.0442122	-0.146484	-0.0995404	-0.300227	0.259717	-0.298041	-0.042609	0.276673	0.127645	0.141546	0.379359	0.0253034	-0.0425719	0.104368	-0.0554115	0.359582	-0.0836704	0.42273	0.0114379	-0.216599	0.181795	0.163101	0.0889406
KEGG_HEMATOPOIETIC_CELL_LINEAGE	cell process	0.5105	0.513077	0.2384	-0.0778505	0.204595	0.0942952	0.0211787	0.00462826	-0.0111267	0.583558	0.24382	0.14992	0.239418	0.0100892	0.0589883	-0.293676	-0.0555294	-0.0806563	-0.330948	-0.24734	-0.0475902	-0.416401	-0.311179	-0.231244	-0.105867	-0.176508	-0.339554	-0.207437	-0.0453305	-0.130169	-0.332937	0.194669	0.426195	-0.40332	0.164754	-0.230613	0.300102	-0.147169	-0.43398	-0.115935	-0.1991	0.342929	-0.0621077	0.423889	0.135033	-0.229939	-0.511489	0.00167661
KEGG_NATURAL_KILLER_CELL_MEDIATED_CYTOTOXICITY	cell process	0.245453	0.205992	0.00623325	-0.105929	-0.0118711	-0.0159763	-0.0344293	-0.112084	-0.100266	-0.0526122	-0.232323	0.251483	-0.0155628	-0.109753	0.142831	-0.067757	0.0187563	-0.0453016	0.0523331	0.103558	0.173027	-0.0981986	0.158396	-0.259695	0.0494638	0.0144015	-0.120938	0.17536	0.160399	0.345015	-0.0238579	0.0464615	0.179648	-0.174986	0.232164	0.109746	-0.18527	-0.327776	-0.138439	0.0997115	0.0107569	-0.0467205	0.0835918	0.10009	0.19931	0.00269559	-0.234879	-0.237129
KEGG_T_CELL_RECEPTOR_SIGNALING_PATHWAY	signaling	-0.0305886	-0.032349	-0.206434	0.153413	-0.061564	0.0383542	0.177302	0.100627	-0.0731461	-0.157203	-0.253853	0.0937583	-0.0330583	-0.0691367	0.276073	-0.0190059	0.154328	-0.121745	0.18	0.12555	0.00957137	0.00302926	0.207541	-0.171127	-0.0179377	0.243394	-0.0369351	0.116173	0.0688127	0.310273	-0.00075565	0.0545786	-0.148652	0.0140577	0.273186	0.044646	-0.0820879	-0.290403	-0.042259	-0.0496629	0.175658	-0.0383396	0.233218	0.0254103	0.0496303	0.0250259	-0.290026	-0.15705
KEGG_B_CELL_RECEPTOR_SIGNALING_PATHWAY	signaling	0.0891886	-0.0576474	-0.214451	0.188607	0.270891	0.192811	0.228062	0.224972	0.000632776	-0.321826	-0.500618	0.060564	0.142436	0.141612	0.335381	-0.181228	0.18427	-0.173518	0.0462082	0.0797211	-0.00277638	-0.27869	0.173611	-0.0771987	0.0216006	0.105732	-0.0645137	0.230846	0.0675644	0.195787	-0.164522	0.067103	0.203304	-0.141638	0.462699	0.143549	-0.165407	-0.313315	-0.313686	-0.0127232	0.098533	-0.0969459	0.301883	0.212879	0.0701248	0.0535769	-0.367203	-0.123635
KEGG_FC_EPSILON_RI_SIGNALING_PATHWAY	signaling	-0.0198236	-0.0874809	-0.318412	0.280259	0.165704	0.406899	0.426544	0.245927	-0.0440063	-0.0719827	-0.378498	0.0547597	0.0250565	0.232961	0.311526	-0.222469	0.298374	-0.198739	0.154623	0.0574036	-0.100973	-0.00233522	0.402369	0.0156391	0.12448	0.195969	0.000820253	0.295866	-0.0103518	0.355845	-0.0878131	-0.0443736	-0.067018	-0.0527171	0.398638	-0.0154002	-0.255878	-0.434946	-0.28179	-0.0972053	0.122237	-0.0865295	0.296804	-0.0487696	0.0046514	0.0350775	-0.283319	-0.316957
KEGG_FC_GAMMA_R_MEDIATED_PHAGOCYTOSIS	cell process	0.358424	0.254545	-0.242136	0.303435	0.196331	0.32796	0.339167	0.223566	0.106275	-0.0576863	-0.320824	0.301432	0.178525	0.335526	0.333911	-0.135938	0.137175	-0.244497	-0.175213	-0.158568	-0.136093	-0.0799989	0.0789795	-0.128243	0.0854885	0.0100197	-0.123884	0.129242	-0.183218	-0.0448144	-0.193843	-0.10695	0.121412	-0.178599	0.17706	-0.216923	-0.160968	-0.417281	-0.339858	-0.168586	0.227147	-0.0535175	0.183822	-0.0213281	0.107039	-0.152272	-0.275442	-0.293938
KEGG_LEUKOCYTE_TRANSENDOTHELIAL_MIGRATION	cell process	0.372051	0.398015	0.183933	0.0170318	0.321976	0.231607	0.241269	0.235293	0.295987	0.358741	0.341522	0.338978	0.0629811	0.140548	0.0294045	-0.225604	-0.252976	-0.133654	-0.249377	-0.124708	-0.125452	-0.192903	-0.238044	-0.19278	0.0447148	-0.0745044	-0.201919	0.310701	-0.0263633	-0.153823	-0.103961	0.079624	0.201075	-0.453475	0.0826641	-0.176622	-0.137876	-0.364412	-0.374398	-0.0713856	-0.28974	0.0500081	-0.213341	0.166211	0.044715	-0.253006	-0.397229	-0.231547
KEGG_INTESTINAL_IMMUNE_NETWORK_FOR_IGA_PRODUCTION	cell process	-0.446024	-0.695798	-0.693599	-0.114784	0.0854511	-0.413938	-0.0899596	0.128025	0.455811	0.0740914	0.407661	-0.171741	-0.376221	-0.415876	-0.594839	0.0675394	-0.540713	-0.310836	0.43348	0.355742	0.448875	0.0749415	-0.498199	-0.255714	-0.20189	0.00207398	-0.339697	0.414231	-0.205481	0.478401	-0.685256	0.70661	-0.492314	0.183244	0.651715	0.245622	0.273881	0.162075	0.26545	-0.225549	0.0148322	0.633597	0.55509	0.607062	-0.122783	-0.498295	0.513882	0.753692
KEGG_LONG_TERM_POTENTIATION	cell process	0.259116	0.180086	0.00267199	0.186467	-0.0446669	0.184667	0.262972	0.172124	-0.0675509	-0.00164309	-0.140772	0.217517	0.369672	0.347629	0.170655	-0.27744	0.0703067	0.329494	0.186124	0.0885571	0.0410428	-0.200508	-0.119079	0.19142	0.215268	0.275669	-0.190656	0.259937	-0.0149887	0.257637	-0.0672698	0.0504993	-0.20091	-0.0902742	0.268249	0.066621	0.0344548	-0.279045	-0.195939	-0.289407	-0.263802	-0.0498376	0.0349254	0.22606	-0.223165	-0.40411	-0.348947	-0.383768
KEGG_NEUROTROPHIN_SIGNALING_PATHWAY	signaling	0.235895	0.291704	0.0168331	0.265833	0.293511	0.278923	0.248121	0.313424	0.343896	-0.102727	-0.135687	0.348785	0.307035	0.284578	0.26439	-0.365602	-0.126613	-0.247016	-0.127462	-0.0961699	-0.227308	-0.116006	-0.0653432	-0.0592184	-0.0184056	0.164571	-0.0783499	0.144514	-0.205567	0.030426	-0.245652	-0.134341	0.147519	-0.190954	0.209083	0.0223173	-0.101988	-0.337065	-0.0708385	-0.183485	0.237299	-0.203044	0.0760378	-0.102271	-0.0915687	-0.260835	0.0378939	-0.318836
KEGG_LONG_TERM_DEPRESSION	cell process	0.275193	0.28868	0.12738	0.346866	0.133471	0.561574	0.408483	0.29013	0.148713	0.212122	-0.187256	0.423773	0.363266	0.452287	0.366011	-0.512657	0.0603329	0.00747129	0.113317	0.138912	-0.400036	-0.0628449	0.35343	0.098466	0.0702095	0.271596	-0.333766	0.143427	-0.0354118	0.0788832	0.0110412	-0.157918	0.242375	-0.396044	0.181198	-0.108994	-0.0559183	-0.409035	-0.186736	-0.202527	0.041394	-0.119938	0.125504	0.064245	-0.424248	-0.227328	-0.16079	-0.315427
KEGG_OLFACTORY_TRANSDUCTION	cell process	0.16376	-0.0995302	0.0051256	0.545829	0.232213	0.29443	0.452766	0.413707	0.507554	0.287082	0.341731	0.353498	0.444632	0.149892	-0.17185	-0.061059	0.139686	0.30207	-0.0252427	0.00677664	0.196536	-0.0616775	0.0635491	0.141935	0.26641	0.304733	-0.190271	-0.034171	-0.157626	-0.180263	-0.357715	-0.429896	-0.410936	-0.262052	-0.377452	-0.501939	-0.631235	-0.351166	0.263448	-0.198937	0.341704	-0.529688	-0.329455	-0.369818	-0.225978	-0.103771	0.430935	-0.105165
KEGG_REGULATION_OF_ACTIN_CYTOSKELETON	cell process	0.279338	0.138786	0.132116	0.225108	0.262635	0.234081	0.319942	0.310351	0.238418	0.146331	0.14841	0.305958	0.30252	0.277979	0.153762	-0.235793	-0.0562759	-0.101958	-0.191737	-0.0793828	-0.191349	-0.121324	-0.0945359	-0.211369	0.0396343	0.129237	-0.174222	0.313166	-0.1444	-0.165609	-0.300873	0.140574	0.140013	-0.329275	0.206214	0.0837324	0.00359287	-0.323881	-0.371811	-0.218927	-0.0132802	0.0668213	-0.0236325	0.120939	-0.085893	-0.324764	-0.387029	-0.274054
KEGG_INSULIN_SIGNALING_PATHWAY	signaling	0.245501	0.272271	0.171337	0.26202	0.0468104	0.331343	0.277106	0.349579	0.0644446	0.108116	-0.312755	0.0152514	0.221325	0.362117	0.343165	-0.289767	0.018965	-0.0526642	-0.00749816	-0.0383762	-0.158963	-0.0223814	0.100089	0.0584813	-0.0700687	0.0447162	0.0211307	-0.0676576	0.0435246	0.122418	-0.0600807	-0.200671	-0.127793	0.00943694	0.167728	-0.0152732	-0.177691	-0.334298	-0.122431	-0.280177	0.0662783	-0.241717	0.13335	-0.216286	-0.0991487	-0.161789	-0.0206195	-0.135356
KEGG_GNRH_SIGNALING_PATHWAY	signaling	0.0654732	-0.0932236	-0.212302	0.414488	-0.0684326	0.353882	0.423717	0.282993	0.0843308	0.015213	0.00465266	0.111924	0.129702	0.369124	0.117089	-0.393313	0.204315	0.236599	0.338797	0.25848	-0.220936	0.196343	0.419381	0.18599	0.364761	0.269377	-0.0881605	0.119059	0.0564481	0.29312	0.102046	-0.102437	-0.238535	-0.150007	0.15821	0.0720451	-0.218954	-0.383409	-0.188792	-0.243806	-0.064981	-0.26873	-0.0111825	-0.0298108	-0.324998	-0.219992	-0.0816036	-0.43044
KEGG_PROGESTERONE_MEDIATED_OOCYTE_MATURATION	cell process	0.112449	0.127824	-0.221171	-0.035446	-0.0238011	0.162625	0.0136447	0.189507	-0.0811687	-0.0621749	-0.452192	-0.20273	-0.166326	0.381082	0.505276	-0.0337088	0.147036	-0.0939208	0.284695	0.13091	-0.289796	-0.184264	0.0889042	0.0812756	-0.0601109	0.0856797	0.0548114	-0.0239519	-0.169283	0.307821	0.092024	-0.23814	-0.057729	0.262942	0.405671	-0.0227834	0.0527026	-0.11181	-0.345966	0.032743	0.174936	-0.0918743	0.0113274	-0.0488512	-0.110437	-0.154265	-0.457479	-0.141894
KEGG_MELANOGENESIS	disease related	0.400134	0.218183	-0.0770902	0.227149	-0.193667	0.187657	0.293336	0.0747735	-0.0252587	-0.103455	-0.258231	0.104587	0.179112	0.440255	0.139227	-0.34565	0.0502743	0.472364	0.426617	0.384129	-0.0302622	-0.0666279	0.35773	0.25422	0.319625	0.302247	-0.0337724	0.337923	0.164846	0.191011	0.026015	-0.231174	-0.207619	-0.0390168	0.223214	-0.123877	-0.0114917	-0.335299	-0.201862	-0.168223	-0.266566	-0.318764	-0.292049	0.0414199	-0.42443	-0.350272	-0.212278	-0.387128
KEGG_ADIPOCYTOKINE_SIGNALING_PATHWAY	signaling	-0.362732	-0.363557	-0.304438	-0.110938	-0.0336656	0.0599584	0.0890335	-0.00579861	-0.0820828	-0.323159	-0.480955	-0.137075	0.115829	0.194975	-0.146937	-0.153681	0.222089	-0.0987233	-0.00299057	-0.128399	-0.0738959	0.0154361	-0.0925639	0.175776	-0.0743569	-0.212597	-0.163377	-0.364078	-0.200906	0.0364654	-0.145806	0.39452	0.27028	-0.0659928	0.209917	0.425502	0.131917	0.0476412	0.148496	-0.215484	-0.367867	0.337764	0.460261	0.498157	0.133609	-0.0540521	0.000848364	0.43019
KEGG_TYPE_II_DIABETES_MELLITUS	disease related	0.100146	-0.115349	-0.123388	-0.10148	0.499942	0.235365	0.0806304	0.0224691	-0.0901233	-0.168314	-0.348599	-0.154247	0.205951	0.234775	0.102342	-0.176922	0.0302239	-0.137808	-0.123964	0.200899	-0.297698	-0.328152	0.301667	-0.217193	-0.128967	-0.141909	0.0879771	-0.0835271	0.200774	0.381565	0.292401	-0.218306	0.0965092	0.195406	0.362165	-0.243584	-0.0487275	-0.199318	-0.434713	-0.161217	0.258708	-0.177339	0.313669	0.013664	0.359802	-0.172347	-0.466482	-0.0352242
KEGG_TYPE_I_DIABETES_MELLITUS	disease related	0.586967	0.551361	0.489387	-0.202769	-0.257668	-0.31857	-0.334641	-0.484123	0.0846109	0.301163	0.191037	0.498127	0.321486	-0.251124	-0.139546	-0.538365	-0.308861	-0.520549	-0.344745	-0.201539	0.325289	-0.151021	-0.534554	-0.352692	-0.324517	-0.554324	-0.47583	-0.230386	-0.349078	-0.0775037	-0.490966	0.196745	0.857446	-0.35461	0.151629	0.322787	-0.330157	0.43589	0.017906	-0.145627	0.429844	0.168872	0.174792	0.584762	0.231851	-0.285051	0.178342	0.332753
KEGG_ALDOSTERONE_REGULATED_SODIUM_REABSORPTION	cell process	0.155842	-0.104107	-0.508212	-0.40696	0.36852	0.549851	-0.246544	-0.235659	-0.419926	-0.321842	-0.462135	0.0679048	0.220525	0.0855905	0.278985	-0.219862	0.141932	0.180095	0.255465	0.37485	-0.474918	-0.196017	0.41929	-0.0454589	0.114627	0.313121	0.0443462	0.217048	-0.0171675	0.316254	0.310813	-0.0705265	0.0491233	0.124598	0.191989	0.122409	0.232407	-0.22703	-0.49384	0.114989	0.403236	-0.0395569	0.272798	0.0977212	0.258415	-0.283822	-0.467275	-0.246091
KEGG_VASOPRESSIN_REGULATED_WATER_REABSORPTION	cell process	-0.0885235	-0.100617	-0.123145	0.208965	-0.134334	0.201173	0.466472	0.249044	-0.125897	0.148629	-0.0346669	-0.0634745	0.220945	-0.0352623	0.0347226	-0.0180229	0.420994	0.249914	-0.0526299	0.0029878	0.0583883	0.200392	0.476527	-0.0670587	0.258922	-0.00331926	-0.0261514	0.254491	0.114303	0.0839651	-0.17259	-0.292128	0.075143	-0.0186377	-0.0245999	0.0454407	-0.00144535	-0.140236	-0.164672	0.143428	-0.102622	0.0435694	-0.262449	0.120356	-0.125675	-0.273475	-0.168533	-0.0560436
KEGG_ALZHEIMERS_DISEASE	disease related	-0.0892523	-0.24836	0.157545	-0.0303032	0.245241	-0.138799	-0.0358664	-0.230256	0.0194769	-0.155267	0.0895521	-0.0390216	-0.171006	-0.103141	-0.0353137	-0.155961	0.157763	0.051026	0.050096	-0.00908931	-0.046838	-0.0447481	0.100517	0.0398897	0.178176	-0.031692	0.00200924	0.125763	0.077124	0.0445069	-0.128204	-0.108283	-0.0184666	0.0796507	0.148973	-0.1186	-0.121914	0.0787587	0.120621	0.0835706	0.2428	-0.213701	0.106185	-0.140814	0.143866	0.0332169	0.0433838	0.0681218
KEGG_PARKINSONS_DISEASE	disease related	-0.157285	-0.452238	0.0822424	-0.133345	0.254785	-0.14761	-0.0251597	-0.353676	0.035713	-0.154549	0.210938	0.0890144	-0.325877	-0.212545	-0.122688	-0.0839183	0.130332	-0.0476831	-0.271467	-0.119342	-0.0321382	-0.056131	0.0812085	0.00969563	-0.0884782	-0.05937	0.0220785	0.0991265	-0.0699575	-0.0124081	-0.162424	-0.0478676	0.0885376	0.035885	0.0893918	-0.137734	-0.0613192	0.107809	0.312301	0.159203	0.399456	-0.223932	0.324757	-0.0967393	0.206539	0.355709	0.201674	0.21351
KEGG_AMYOTROPHIC_LATERAL_SCLEROSIS_ALS	disease related	0.231626	0.167161	0.243968	0.247239	-0.00941643	0.0123406	-0.0291883	0.156634	-0.0843536	-0.0722602	-0.320549	0.000277605	0.234145	-0.0368395	0.0557806	-0.215302	-0.00405141	-0.128222	-0.0439323	-0.133082	0.0842734	-0.148428	-0.163063	-0.0652455	0.159408	0.165942	-0.258659	-0.299042	0.229829	0.366197	-0.341994	0.0814155	-0.186282	-0.120773	0.15503	0.197112	-0.332755	-0.216657	0.196851	0.153264	0.0490313	-0.157753	0.261227	0.200985	0.245706	-0.117555	-0.11798	0.164191
KEGG_HUNTINGTONS_DISEASE	disease related	-0.140766	-0.456235	0.039515	-0.135589	0.168526	-0.217725	-0.137735	-0.340854	0.0666291	-0.177887	-0.0601716	-0.0224728	-0.259162	-0.22412	-0.111146	-0.0444666	0.0533001	0.06243	-0.18532	-0.111266	0.0231493	-0.0678414	0.217441	-0.0498688	-0.0639406	-0.155414	0.0673645	0.0776682	0.0507197	0.0280312	-0.0316207	0.126235	0.156063	0.0443236	0.223771	0.0847166	0.115614	0.24218	0.020523	0.224799	0.241103	0.0112462	0.197621	0.0653105	0.128813	0.150873	-0.0341173	0.100741
KEGG_PRION_DISEASES	disease related	0.0216896	-0.0968439	-0.237995	0.184097	-0.262513	-0.0255748	-0.075484	-0.0592339	-0.133589	-0.371564	0.056234	-0.280738	-0.0483746	0.211865	-0.0726764	0.2113	0.149904	0.50918	0.211762	0.306642	0.383102	0.0982901	0.297701	0.0887877	0.30623	0.254223	0.131022	0.470458	0.0181174	0.339849	0.248734	0.182899	-0.267133	-0.0871949	0.0499293	0.166431	0.0194113	-0.155415	-0.217723	-0.0946337	-0.184105	0.0636787	0.127895	0.165287	-0.0229476	-0.334116	0.10592	-0.206424
KEGG_VIBRIO_CHOLERAE_INFECTION	infection process	0.507686	0.268237	0.18134	0.18364	-0.131108	0.142625	0.280508	-0.0299612	-0.032383	-0.0296874	-0.0433257	0.218899	0.146262	0.283022	0.277342	-0.39879	-0.0923717	-0.0375248	0.174833	-0.0339485	-0.231721	0.0286901	0.152281	0.361838	-0.0385146	0.238682	-0.176512	0.0715806	-0.0382273	-0.213749	0.0675653	-0.205429	0.263803	-0.115986	0.199683	-0.0505742	0.16045	-0.227585	-0.239124	-0.240687	-0.132682	0.0548015	0.305105	0.0458853	-0.0918424	-0.322073	-0.301116	0.355284
KEGG_EPITHELIAL_CELL_SIGNALING_IN_HELICOBACTER_PYLORI_INFECTION	infection process	0.203263	0.137064	-0.176334	0.38089	0.0175479	0.169737	0.296952	0.215602	0.294134	-0.236417	-0.0448893	0.235024	-0.0282331	0.274606	0.236037	-0.361845	-0.17976	-0.372964	-0.122539	-0.163523	-0.1594	0.0278313	-0.184194	0.103105	-0.0933352	0.185752	-0.204397	0.0229431	-0.359272	-0.180059	-0.020817	0.110608	0.315727	-0.401471	0.242692	0.212028	-0.012974	-0.399064	-0.326045	0.0805804	0.102194	0.0187313	0.281434	0.228792	-0.0253059	-0.0266933	-0.433355	0.276556
KEGG_LEISHMANIA_INFECTION	infection process	-0.0892433	-0.0881585	-0.232079	-0.188485	-0.0728512	-0.0191253	-0.266032	0.0735072	-0.0828044	-0.0882851	0.191137	-0.0202985	0.0268877	-0.267717	-0.165701	-0.398575	-0.143673	-0.00912437	0.349836	0.34068	-0.0408633	-0.330692	-0.111721	-0.0202369	0.107222	0.253727	0.169546	0.102552	0.154404	0.212596	-0.312696	0.508851	-0.0158189	-0.384376	0.297151	0.0920384	0.288444	0.0854942	-0.0809876	0.113097	-0.336279	0.227082	0.119279	0.372075	-0.0891503	-0.0372477	-0.157143	-0.255814
KEGG_PATHWAYS_IN_CANCER	signaling	-0.00856087	-0.0282182	-0.132157	-0.00189885	-0.143814	-0.0220673	-0.0730623	0.0589226	-0.00378069	-0.213357	-0.156823	-0.0765942	0.17267	0.0752377	-0.0216777	0.0256239	0.210196	-0.0232647	-0.0291473	0.177563	-0.0874061	0.132888	0.348515	-0.234463	0.148512	0.297392	-0.0230483	0.0965948	0.00851324	0.198624	-0.280369	0.0794465	0.22593	-0.108821	0.157275	0.245031	0.0909444	-0.11894	-0.172785	-0.0470574	0.0550163	0.0588067	0.0100397	0.13565	0.0366848	-0.206308	-0.135595	-0.177181
KEGG_COLORECTAL_CANCER	disease related	0.129899	0.23788	-0.223951	0.0465356	0.127488	0.448159	0.268058	0.304316	0.0414136	-0.517931	-0.362144	-0.0608022	-0.138158	0.454315	0.483632	-0.00474012	0.204297	-0.0607234	-0.0108086	0.0531861	-0.318174	-0.0787137	0.240235	-0.132572	0.066469	0.214647	0.0627621	0.200124	0.110206	0.391974	-0.336451	-0.0252525	-0.174317	0.180392	0.427304	0.188067	-0.0991911	-0.274499	-0.172176	-0.293651	0.384799	-0.217941	-0.0408084	-0.221779	-0.0895251	-0.340595	-0.0583867	-0.26294
KEGG_RENAL_CELL_CARCINOMA	disease related	0.0825099	0.133676	-0.312104	0.159754	-0.0323923	0.240808	0.299973	0.277762	-0.0106415	-0.149281	-0.00991003	0.131736	0.130639	0.130113	0.136527	-0.0949159	0.143343	-0.19738	-0.198027	0.149423	-0.335982	0.225827	0.15643	-0.252491	0.1196	0.239154	0.0375012	0.19411	-0.292254	0.266558	-0.189947	0.00763538	0.184688	-0.161474	0.379823	0.335855	-0.115341	-0.367525	-0.254629	-0.186319	0.240812	-0.0193186	0.072182	-0.0666157	0.0373277	-0.285615	-0.0953869	-0.240747
KEGG_PANCREATIC_CANCER	disease related	-0.209799	-0.290766	-0.394869	0.109744	-0.163536	0.189096	0.116504	0.155387	-0.0683144	-0.452012	-0.468781	0.0137168	-0.282733	0.245152	0.186733	-0.0262382	0.0504908	-0.140768	0.127519	0.296149	-0.0373723	-0.0290115	0.384944	-0.0421047	-0.081569	0.432186	-0.0675743	0.191864	-0.256103	0.350804	-0.26649	0.334018	0.246361	0.0197919	0.540309	0.399352	0.162737	-0.0286062	-0.453599	0.00391873	-0.0517082	0.193583	0.280522	0.333605	0.0931779	-0.163652	-0.355145	-0.301508
KEGG_ENDOMETRIAL_CANCER	disease related	0.0277861	0.00212661	-0.231879	0.0648318	0.105727	0.403717	0.266583	0.266485	-0.174326	-0.286409	-0.314004	0.250882	0.114166	0.447777	0.406539	-0.248659	0.328923	0.0939722	0.178401	0.201259	-0.489441	-0.135004	0.603792	0.0259055	0.221257	0.414433	0.17098	0.198566	0.152801	0.331085	-0.0713306	-0.244242	0.0874953	0.160555	0.518834	0.355042	-0.104872	-0.321521	-0.337142	-0.369936	0.413946	-0.197372	0.128324	-0.306618	0.00834017	-0.427071	-0.341998	-0.315737
KEGG_GLIOMA	disease related	-0.179919	-0.317068	-0.296237	-0.174692	0.143231	0.235062	0.197544	0.0878661	-0.342922	-0.219568	-0.250091	-0.0233153	0.237939	0.0621111	-0.112667	-0.0090808	0.372561	0.393996	0.212418	0.257349	-0.259569	0.0865195	0.464403	0.0364032	0.340641	0.442983	0.0573444	0.169007	0.0419982	0.367996	-0.13822	-0.0507258	-0.213563	0.107903	0.154801	0.37311	0.00317604	-0.32996	0.0698054	-0.374738	0.236499	-0.125798	0.124239	-0.124741	-0.00683946	-0.424839	-0.0820348	-0.281394
KEGG_PROSTATE_CANCER	disease related	-0.116204	-0.27058	-0.234194	-0.262416	-0.0973282	-0.20803	-0.197292	-0.0168503	-0.254182	-0.376908	-0.352592	-0.243719	-0.0166428	0.119961	-0.0491896	0.113978	0.261242	0.171334	0.200833	0.267468	-0.11454	0.0548284	0.493028	-0.191629	0.0370481	0.382576	0.123721	0.13208	-0.00269544	0.31998	-0.0815358	0.126409	0.231046	0.330458	0.346183	0.407691	0.309533	-0.0086693	-0.398332	0.084266	0.151946	0.170649	0.0546807	0.152908	0.263922	-0.377169	-0.348904	-0.0548626
KEGG_THYROID_CANCER	disease related	-0.200727	-0.0341086	-0.351998	-0.452468	-0.438704	-0.00443123	-0.717545	-0.0861237	-0.199599	-0.454417	-0.329456	-0.437778	-0.117315	0.345693	-0.324365	0.0164127	-0.212429	0.417462	0.507856	0.511079	0.402755	-0.34224	0.575403	0.26931	0.296101	0.520888	0.405519	0.726724	0.294523	0.0539021	-0.170426	0.20738	0.241277	0.515732	0.581004	0.634429	0.350005	0.582043	-0.392078	0.121432	-0.544235	0.0610851	-0.246949	0.366874	0.446913	-0.312287	-0.357139	0.166124
KEGG_BASAL_CELL_CARCINOMA	disease related	0.794152	0.863548	0.681871	0.897856	0.0744639	0.640546	0.77076	0.830019	0.483041	-0.947758	-0.500195	0.337232	0.574269	0.99922	0.833138	-0.529825	-0.159454	-0.25614	-0.224172	-0.536062	-0.459649	-0.396491	0.624172	0.291228	-0.646784	-0.529045	-0.424561	0.646784	0.77154	-0.662378	-0.992203	0.217934	0.574269	0.187524	0.853411	-0.0105263	0.236647	-0.166472	-0.505653	-0.790253	0.146979	-0.605458	-0.664717	-0.522807	-0.739571	-0.735673	-0.192982	-0.440156
KEGG_MELANOMA	disease related	-0.482962	-0.430922	-0.535379	-0.26893	0.0731804	0.273413	0.00697283	0.103167	-0.555925	-0.365744	-0.38935	-0.218727	-0.186811	-0.10592	-0.0162199	0.195861	0.369776	0.23812	0.369274	0.464218	-0.44118	-0.00875666	0.582706	-0.138006	0.203735	0.543687	0.377048	0.0834154	0.222901	0.592756	0.195108	0.0800601	-0.0751633	0.425945	0.429979	0.414914	0.274249	0.00324401	-0.273337	-0.28626	0.33495	0.178788	-0.0292859	-0.0166528	0.0896907	-0.509327	-0.467715	-0.219112
KEGG_BLADDER_CANCER	disease related	0.167253	-0.0203204	-0.499568	-0.119578	-0.350327	0.346792	-0.1157	-0.143059	-0.198792	-0.413365	-0.305365	-0.0429485	-0.0496288	0.110257	0.0737479	0.0331147	0.229832	0.144689	0.477858	0.460551	0.0786788	-0.0881064	0.386708	0.142952	0.382693	0.399624	0.171107	0.537895	0.563077	0.388287	0.408488	-0.00111448	0.115946	0.375783	0.539888	0.414997	0.0281869	0.131296	-0.270305	-0.391878	0.0226651	-0.0588347	-0.171767	-0.135991	0.31921	-0.534429	-0.276343	-0.535515
KEGG_CHRONIC_MYELOID_LEUKEMIA	disease related	-0.280564	-0.223922	-0.264456	-0.0790503	0.0291649	-0.0126444	-0.158137	0.12227	0.143246	-0.289577	-0.29229	-0.0905626	0.10363	0.0785278	0.138597	0.0281105	0.101686	-0.307844	0.0691199	0.144277	-0.21937	0.173261	0.344441	-0.273192	0.00295561	0.284904	0.0390613	0.0310791	-0.273347	0.258018	-0.0442491	-0.0371149	0.311968	-0.0283887	0.252954	0.294024	0.206212	-0.187995	-0.123344	0.217654	0.301429	-0.133609	0.2747	0.133395	0.0974908	0.0116939	-0.131878	-0.105288
KEGG_ACUTE_MYELOID_LEUKEMIA	disease related	-0.388612	-0.447388	-0.350095	-0.0968963	-0.00355785	0.0750404	-0.0657216	0.104999	-0.317877	-0.461195	-0.493313	-0.163258	-0.062702	0.167821	0.0856657	-0.166754	0.124127	-0.0353868	0.142653	0.230276	-0.0290237	-0.124867	0.445788	-0.119387	0.0252093	0.316439	0.114007	0.125254	-0.150983	0.364584	0.00283858	0.00981254	0.249269	0.250029	0.440413	0.343432	0.218956	-0.0211559	-0.234581	0.183808	0.233957	-0.0213515	0.330665	0.207501	0.251593	-0.0112011	-0.332895	-0.0309858
KEGG_SMALL_CELL_LUNG_CANCER	disease related	-0.275495	-0.371435	-0.166462	0.0184583	0.208444	0.103495	0.0808998	0.0389023	0.172178	-0.179926	-0.2505	0.0233148	0.164917	0.115452	0.0996204	-0.11906	0.238494	0.0467743	-0.0962026	0.228129	-0.351452	0.00253323	0.422697	-0.250097	-0.0732477	0.294737	-0.0782424	-0.322533	0.0156968	0.168724	-0.0902349	0.172013	0.0653339	-0.236636	0.30276	-0.0388291	0.0916762	-0.243109	-0.200253	0.0894741	0.0151304	0.310667	0.167698	0.224996	0.255777	-0.216956	-0.412809	-0.147318
KEGG_NON_SMALL_CELL_LUNG_CANCER	disease related	-0.113604	-0.244517	-0.300297	-0.200256	-0.00985945	0.333319	0.193016	-0.061037	-0.365675	-0.172993	-0.300289	0.0272085	0.151844	-0.0548479	0.106716	-0.13527	0.356502	0.209663	0.366977	0.303322	-0.499038	0.0217128	0.612898	0.0963699	0.293227	0.474007	0.224325	0.207252	0.258345	0.45857	0.0421039	-0.18411	-0.0391207	0.0715364	0.285826	0.254353	-0.0502498	-0.313917	-0.0382328	-0.323158	0.373683	-0.0668027	0.244168	-0.194553	-0.0775615	-0.258605	-0.237968	-0.277236
KEGG_ASTHMA	disease related	0.270906	0.0738205	0.0471616	-0.0788754	0.0745094	-0.485628	-0.176819	0.128075	0.296441	0.56867	0.730406	-0.307239	-0.577956	-0.473899	-0.510698	0.0644492	-0.318785	-0.405674	0.41273	0.669023	0.310288	0.127294	-0.372288	0.125125	-0.244209	-0.213022	-0.484618	-0.269528	0.507141	0.638636	0.435465	0.285637	-0.523668	0.488454	0.391158	-0.338617	0.394888	-0.154433	-0.261432	-0.433238	-0.384323	0.285932	-0.288057	0.0245998	0.311425	-0.357593	0.156523	0.106986
KEGG_AUTOIMMUNE_THYROID_DISEASE	disease related	0.457782	0.099856	0.154193	-0.353417	-0.367816	-0.426556	-0.310393	-0.420227	-0.0148306	0.192191	-0.0581009	0.486362	0.0221962	-0.341706	-0.456005	0.0595664	-0.413782	-0.392042	-0.178151	-0.0664933	0.469197	0.0191556	-0.451801	-0.201118	-0.207714	-0.164797	-0.553041	0.147838	-0.147525	0.144763	-0.467535	0.297304	0.474686	-0.215465	0.238432	0.30176	-0.0128958	0.150378	0.121911	0.0578015	0.305596	0.222034	0.334806	0.485475	0.227008	-0.296511	0.224371	0.447207
KEGG_ALLOGRAFT_REJECTION	cell process	0.457782	0.099856	0.154193	-0.353417	-0.367816	-0.426556	-0.310393	-0.420227	-0.0148306	0.192191	-0.0581009	0.486362	0.0221962	-0.341706	-0.456005	0.0595664	-0.413782	-0.392042	-0.178151	-0.0664933	0.469197	0.0191556	-0.451801	-0.201118	-0.207714	-0.164797	-0.553041	0.147838	-0.147525	0.144763	-0.467535	0.297304	0.474686	-0.215465	0.238432	0.30176	-0.0128958	0.150378	0.121911	0.0578015	0.305596	0.222034	0.334806	0.485475	0.227008	-0.296511	0.224371	0.447207
KEGG_GRAFT_VERSUS_HOST_DISEASE	disease related	0.655458	0.550056	0.435298	-0.454546	-0.574329	-0.45875	-0.471951	-0.56877	-0.199417	0.018447	-0.048638	0.571338	0.417644	-0.27575	-0.338201	-0.52693	-0.245399	-0.331539	-0.201891	-0.075973	0.343718	-0.0800781	-0.505831	-0.186391	-0.0332031	-0.464165	-0.550514	-0.121868	-0.255827	0.141088	-0.494208	0.342079	0.861351	-0.678598	-0.0408923	0.355711	-0.0316027	0.398539	0.037439	-0.00375614	0.399193	0.12988	0.190996	0.602781	0.420716	-0.291163	0.068447	0.284663
KEGG_VIRAL_MYOCARDITIS	disease related	0.245218	0.193097	0.294505	-0.0665389	-0.127983	-0.301725	-0.174755	-0.110967	-0.149424	-0.0716544	-0.134347	0.135556	0.0622687	-0.0142107	-0.121025	-0.140492	-0.143154	0.0116847	0.123884	0.233857	0.0631407	-0.116658	-0.0870492	0.028515	0.236263	0.296678	-0.112803	0.170894	0.0664359	0.17909	-0.122377	0.137707	0.262816	-0.349036	0.0855018	0.278039	-0.00144714	-0.115652	0.134231	-0.208457	0.150299	-0.126704	0.0141088	0.0187182	0.0723005	-0.163646	0.219357	0.340896
[truncated: 10 more columns]
