# Supplementary material for: Combined proteomics and single cell RNA-sequencing analysis to identify biomarkers of disease diagnosis and disease exacerbation for systemic lupus erythematosus
Source: Front Immunol. 2022 Nov 29;13:969509. doi: 10.3389/fimmu.2022.969509 (PMC9746895; doi:10.3389/fimmu.2022.969509)
Supplement: Supplementary file 3 [file Table_3.xlsx]

## Sheet: GSEA_SLE vs HC
GSEA_KEGG_SLE vs HC	Hits	Enrichment Score	NES	P value	FDR	Rank	State
KEGG_SPLICEOSOME	50	0.628848	2.17382	1.28991e-07	1.26275e-05	611	activated (FDR<0.05)
KEGG_PATHOGENIC_ESCHERICHIA_COLI_INFECTION	30	-0.608839	-2.39495	1.61384e-05	0.000789934	384	suppressed (FDR<0.05)
KEGG_GAP_JUNCTION	31	-0.52807	-2.07821	0.000215365	0.0070277	188	suppressed (FDR<0.05)
KEGG_PURINE_METABOLISM	35	-0.454342	-1.81717	0.00291086	0.0620144	553	suppressed (P<0.05)
KEGG_LEUKOCYTE_TRANSENDOTHELIAL_MIGRATION	46	-0.402858	-1.74531	0.00382454	0.0620144	403	suppressed (P<0.05)
KEGG_AXON_GUIDANCE	31	-0.455502	-1.79262	0.0044312	0.0620144	400	suppressed (P<0.05)
KEGG_RIBOSOME	30	0.531961	1.67591	0.00520307	0.0620144	569	activated (P<0.05)
KEGG_FOCAL_ADHESION	68	-0.346854	-1.64058	0.00535385	0.0620144	266	suppressed (P<0.05)
KEGG_GLYCOLYSIS_GLUCONEOGENESIS	32	-0.439046	-1.72157	0.00570132	0.0620144	364	suppressed (P<0.05)
KEGG_VEGF_SIGNALING_PATHWAY	26	-0.467885	-1.77395	0.00703218	0.0669949	188	suppressed (P<0.05)
KEGG_ADHERENS_JUNCTION	25	-0.473572	-1.76372	0.00752792	0.0669949	309	suppressed (P<0.05)
KEGG_FRUCTOSE_AND_MANNOSE_METABOLISM	14	-0.600953	-1.88278	0.00939203	0.0766192	364	suppressed (P<0.05)
KEGG_REGULATION_OF_ACTIN_CYTOSKELETON	80	-0.305814	-1.46312	0.0117179	0.0882402	346	suppressed (P<0.05)
KEGG_CHEMOKINE_SIGNALING_PATHWAY	65	-0.328754	-1.54876	0.0127925	0.0894516	391	suppressed (P<0.05)
KEGG_SYSTEMIC_LUPUS_ERYTHEMATOSUS	18	-0.492602	-1.67801	0.0189656	0.114815	165	suppressed (P<0.05)
KEGG_TIGHT_JUNCTION	42	-0.364751	-1.54251	0.0196882	0.114815	476	suppressed (P<0.05)
KEGG_PENTOSE_PHOSPHATE_PATHWAY	17	-0.525873	-1.72611	0.0199383	0.114815	341	suppressed (P<0.05)
KEGG_PRIMARY_IMMUNODEFICIENCY	11	0.647598	1.60959	0.0261746	0.137109	674	activated (P<0.05)
KEGG_VASCULAR_SMOOTH_MUSCLE_CONTRACTION	35	-0.373425	-1.49354	0.026611	0.137109	264	suppressed (P<0.05)
KEGG_COMPLEMENT_AND_COAGULATION_CASCADES	21	-0.454927	-1.61997	0.0299233	0.146466	211	suppressed (P<0.05)
KEGG_INSULIN_SIGNALING_PATHWAY	51	-0.318882	-1.43016	0.0344374	0.160535	370	suppressed (P<0.05)
KEGG_FC_GAMMA_R_MEDIATED_PHAGOCYTOSIS	44	-0.331321	-1.42595	0.0508842	0.226423	325	not significant
KEGG_PYRUVATE_METABOLISM	21	-0.425753	-1.51608	0.0577483	0.245794	481	not significant
KEGG_CYTOKINE_CYTOKINE_RECEPTOR_INTERACTION	13	-0.505514	-1.52631	0.0652042	0.265965	5	not significant
KEGG_ACUTE_MYELOID_LEUKEMIA	19	0.499209	1.43015	0.0701754	0.274792	963	not significant
KEGG_OXIDATIVE_PHOSPHORYLATION	53	0.390049	1.35952	0.0768307	0.287558	978	not significant
KEGG_HUNTINGTONS_DISEASE	71	0.367779	1.34997	0.0793103	0.287558	948	not significant
KEGG_CYTOSOLIC_DNA_SENSING_PATHWAY	11	0.564722	1.40361	0.086351	0.301904	765	not significant
KEGG_ARACHIDONIC_ACID_METABOLISM	10	-0.510852	-1.44419	0.0915033	0.308886	639	not significant
KEGG_LONG_TERM_DEPRESSION	22	-0.374714	-1.35528	0.110813	0.351168	424	not significant
KEGG_NEUROTROPHIN_SIGNALING_PATHWAY	46	-0.298025	-1.29114	0.111203	0.351168	561	not significant
KEGG_GLUTATHIONE_METABOLISM	21	-0.362412	-1.29053	0.116	0.354868	691	not significant
KEGG_VIBRIO_CHOLERAE_INFECTION	20	-0.37062	-1.28583	0.126984	0.376699	283	not significant
KEGG_NOD_LIKE_RECEPTOR_SIGNALING_PATHWAY	19	0.46076	1.32	0.137652	0.382945	1082	not significant
KEGG_MELANOMA	12	0.518428	1.31171	0.139045	0.382945	946	not significant
KEGG_HYPERTROPHIC_CARDIOMYOPATHY_HCM	22	-0.349371	-1.26362	0.143426	0.382945	346	not significant
KEGG_GNRH_SIGNALING_PATHWAY	28	-0.318102	-1.24024	0.144737	0.382945	261	not significant
KEGG_PARKINSONS_DISEASE	53	0.36187	1.2613	0.14886	0.383489	978	not significant
KEGG_PROSTATE_CANCER	25	0.424035	1.26952	0.157407	0.395112	963	not significant
KEGG_CELL_CYCLE	21	0.437645	1.27652	0.168883	0.413319	612	not significant
KEGG_PRION_DISEASES	13	0.475942	1.22929	0.195021	0.457987	583	not significant
KEGG_CARDIAC_MUSCLE_CONTRACTION	19	0.432556	1.2392	0.202429	0.457987	975	not significant
KEGG_DILATED_CARDIOMYOPATHY	23	-0.327712	-1.19054	0.208	0.457987	79	not significant
KEGG_LEISHMANIA_INFECTION	22	0.417272	1.22344	0.209055	0.457987	532	not significant
KEGG_RIG_I_LIKE_RECEPTOR_SIGNALING_PATHWAY	19	0.42976	1.23119	0.210526	0.457987	797	not significant
KEGG_MAPK_SIGNALING_PATHWAY	65	-0.25231	-1.18864	0.223918	0.476529	555	not significant
KEGG_EPITHELIAL_CELL_SIGNALING_IN_HELICOBACTER_PYLORI_INFECTION	27	-0.298738	-1.14698	0.235043	0.489563	283	not significant
KEGG_SNARE_INTERACTIONS_IN_VESICULAR_TRANSPORT	13	-0.395149	-1.19308	0.243728	0.497076	1560	not significant
KEGG_JAK_STAT_SIGNALING_PATHWAY	20	0.400858	1.1631	0.273333	0.546079	25	not significant
KEGG_COLORECTAL_CANCER	17	-0.347906	-1.14196	0.281746	0.551629	266	not significant
KEGG_ARRHYTHMOGENIC_RIGHT_VENTRICULAR_CARDIOMYOPATHY_ARVC	15	-0.340209	-1.09062	0.316794	0.608087	567	not significant
KEGG_ARGININE_AND_PROLINE_METABOLISM	14	0.426839	1.11762	0.325967	0.613662	820	not significant
KEGG_GALACTOSE_METABOLISM	15	-0.329369	-1.05587	0.347328	0.617793	415	not significant
KEGG_LYSINE_DEGRADATION	10	0.456565	1.09878	0.354885	0.617793	876	not significant
KEGG_ANTIGEN_PROCESSING_AND_PRESENTATION	22	0.371421	1.089	0.356858	0.617793	755	not significant
KEGG_CELL_ADHESION_MOLECULES_CAMS	26	0.359454	1.08214	0.365918	0.617793	815	not significant
KEGG_VALINE_LEUCINE_AND_ISOLEUCINE_DEGRADATION	26	0.355402	1.06994	0.375165	0.617793	927	not significant
KEGG_N_GLYCAN_BIOSYNTHESIS	11	-0.365197	-1.05614	0.376761	0.617793	399	not significant
KEGG_CHRONIC_MYELOID_LEUKEMIA	24	0.359611	1.06455	0.391946	0.617793	963	not significant
KEGG_RENAL_CELL_CARCINOMA	28	-0.264351	-1.03068	0.394737	0.617793	59	not significant
KEGG_FATTY_ACID_METABOLISM	22	0.357872	1.04928	0.396804	0.617793	1046	not significant
KEGG_AMINO_SUGAR_AND_NUCLEOTIDE_SUGAR_METABOLISM	20	-0.296087	-1.02725	0.400794	0.617793	415	not significant
KEGG_PYRIMIDINE_METABOLISM	20	-0.296157	-1.02749	0.400794	0.617793	443	not significant
KEGG_ALZHEIMERS_DISEASE	67	0.287126	1.04833	0.40389	0.617793	978	not significant
KEGG_VIRAL_MYOCARDITIS	25	-0.275699	-1.02678	0.439024	0.661203	69	not significant
KEGG_TRYPTOPHAN_METABOLISM	10	0.415643	1.0003	0.466954	0.692611	876	not significant
KEGG_PANCREATIC_CANCER	26	-0.261453	-0.991281	0.493878	0.721612	124	not significant
KEGG_FC_EPSILON_RI_SIGNALING_PATHWAY	29	-0.243788	-0.956694	0.521127	0.732011	546	not significant
KEGG_LONG_TERM_POTENTIATION	27	-0.254238	-0.97613	0.521368	0.732011	261	not significant
KEGG_NON_SMALL_CELL_LUNG_CANCER	16	0.349935	0.963913	0.523427	0.732011	963	not significant
KEGG_PORPHYRIN_AND_CHLOROPHYLL_METABOLISM	10	0.395527	0.951886	0.537356	0.740906	223	not significant
KEGG_VASOPRESSIN_REGULATED_WATER_REABSORPTION	20	-0.270504	-0.938489	0.56746	0.752591	236	not significant
KEGG_PROTEASOME	32	-0.243373	-0.954307	0.574257	0.752591	525	not significant
KEGG_TOLL_LIKE_RECEPTOR_SIGNALING_PATHWAY	28	0.303686	0.931875	0.574935	0.752591	946	not significant
KEGG_UBIQUITIN_MEDIATED_PROTEOLYSIS	41	0.279997	0.932018	0.583744	0.752591	597	not significant
KEGG_BUTANOATE_METABOLISM	12	0.362829	0.918021	0.58427	0.752591	876	not significant
KEGG_PROPANOATE_METABOLISM	19	0.316192	0.905836	0.605938	0.770365	1129	not significant
KEGG_TGF_BETA_SIGNALING_PATHWAY	12	0.348764	0.882432	0.646067	0.790868	832	not significant
KEGG_ADIPOCYTOKINE_SIGNALING_PATHWAY	22	0.297848	0.873288	0.65779	0.790868	1046	not significant
KEGG_HEMATOPOIETIC_CELL_LINEAGE	21	-0.247826	-0.882494	0.66	0.790868	444	not significant
KEGG_CITRATE_CYCLE_TCA_CYCLE	22	-0.242394	-0.876701	0.673307	0.790868	347	not significant
KEGG_STARCH_AND_SUCROSE_METABOLISM	14	0.324185	0.848832	0.678177	0.790868	244	not significant
KEGG_TYPE_II_DIABETES_MELLITUS	11	-0.290001	-0.838677	0.68662	0.790868	32	not significant
KEGG_ALANINE_ASPARTATE_AND_GLUTAMATE_METABOLISM	12	-0.280267	-0.843083	0.696552	0.790868	272	not significant
KEGG_MELANOGENESIS	19	-0.248491	-0.856762	0.697318	0.790868	374	not significant
KEGG_PATHWAYS_IN_CANCER	76	0.233036	0.863605	0.713801	0.790868	1002	not significant
KEGG_GLIOMA	21	0.28042	0.817927	0.720745	0.790868	963	not significant
KEGG_WNT_SIGNALING_PATHWAY	32	-0.218947	-0.858527	0.732673	0.790868	59	not significant
KEGG_T_CELL_RECEPTOR_SIGNALING_PATHWAY	41	0.249734	0.831283	0.73399	0.790868	963	not significant
KEGG_CALCIUM_SIGNALING_PATHWAY	37	0.247151	0.81148	0.734069	0.790868	839	not significant
KEGG_GLYCEROLIPID_METABOLISM	14	0.310608	0.813281	0.748619	0.790868	820	not significant
KEGG_LYSOSOME	48	0.238144	0.816189	0.754534	0.790868	808	not significant
KEGG_INOSITOL_PHOSPHATE_METABOLISM	18	-0.23285	-0.793183	0.762452	0.790868	1976	not significant
KEGG_MTOR_SIGNALING_PATHWAY	17	0.276189	0.773807	0.765333	0.790868	950	not significant
KEGG_SMALL_CELL_LUNG_CANCER	23	0.264212	0.780652	0.775266	0.790868	1002	not significant
KEGG_APOPTOSIS	33	0.245722	0.784359	0.775561	0.790868	953	not significant
KEGG_METABOLISM_OF_XENOBIOTICS_BY_CYTOCHROME_P450	10	-0.262268	-0.741437	0.787582	0.793633	298	not significant
KEGG_OOCYTE_MEIOSIS	34	0.24264	0.778178	0.794486	0.793633	629	not significant
KEGG_ECM_RECEPTOR_INTERACTION	23	0.252747	0.746777	0.808511	0.799484	196	not significant
KEGG_AMYOTROPHIC_LATERAL_SCLEROSIS_ALS	17	0.248491	0.696204	0.858667	0.83622	724	not significant
KEGG_ENDOCYTOSIS	83	-0.16894	-0.81598	0.862745	0.83622	223	not significant
KEGG_PEROXISOME	26	-0.199518	-0.756458	0.885714	0.84392	585	not significant
KEGG_BETA_ALANINE_METABOLISM	10	0.275974	0.664167	0.887931	0.84392	1036	not significant
KEGG_CYSTEINE_AND_METHIONINE_METABOLISM	11	-0.219759	-0.635539	0.926056	0.846636	784	not significant
KEGG_RNA_DEGRADATION	11	-0.215403	-0.622939	0.929577	0.846636	2019	not significant
KEGG_DRUG_METABOLISM_CYTOCHROME_P450	10	-0.225711	-0.63809	0.934641	0.846636	298	not significant
KEGG_ENDOMETRIAL_CANCER	14	0.2354	0.616361	0.939227	0.846636	963	not significant
KEGG_GLYCEROPHOSPHOLIPID_METABOLISM	13	0.22769	0.588092	0.952974	0.846636	465	not significant
KEGG_NATURAL_KILLER_CELL_MEDIATED_CYTOTOXICITY	40	0.186556	0.619029	0.955501	0.846636	963	not significant
KEGG_PHOSPHATIDYLINOSITOL_SIGNALING_SYSTEM	27	0.198978	0.605242	0.96224	0.846636	1202	not significant
KEGG_PPAR_SIGNALING_PATHWAY	18	-0.17399	-0.592681	0.969349	0.846636	521	not significant
KEGG_ERBB_SIGNALING_PATHWAY	30	-0.160299	-0.630559	0.975962	0.846636	2163	not significant
KEGG_B_CELL_RECEPTOR_SIGNALING_PATHWAY	31	0.179361	0.566823	0.977273	0.846636	963	not significant
KEGG_PROGESTERONE_MEDIATED_OOCYTE_MATURATION	19	-0.151471	-0.522249	1	0.858726	37	not significant

## Sheet: GSEA_SLE vs RA
GSEA_KEGG_SLE vs RA	Hits	Enrichment Score	NES	P value	FDR	Rank	State
KEGG_COMPLEMENT_AND_COAGULATION_CASCADES	21	-0.654168	-1.99021	0.000302751	0.0312311	375	suppressed (FDR<0.05)
KEGG_PRION_DISEASES	13	-0.696088	-1.84603	0.00175426	0.090483	397	suppressed (P<0.05)
KEGG_CITRATE_CYCLE_TCA_CYCLE	22	0.532227	1.70254	0.0117326	0.236402	375	activated (P<0.05)
KEGG_GNRH_SIGNALING_PATHWAY	28	-0.479127	-1.58418	0.0126128	0.236402	680	suppressed (P<0.05)
KEGG_MELANOGENESIS	19	-0.556102	-1.6357	0.0145101	0.236402	373	suppressed (P<0.05)
KEGG_GLIOMA	21	-0.521635	-1.587	0.0199573	0.236402	790	suppressed (P<0.05)
KEGG_PYRIMIDINE_METABOLISM	20	0.52721	1.65255	0.0224726	0.236402	578	activated (P<0.05)
KEGG_RIBOSOME	30	0.455939	1.58176	0.0234774	0.236402	636	activated (P<0.05)
KEGG_CELL_CYCLE	21	0.503647	1.60188	0.0256603	0.236402	423	activated (P<0.05)
KEGG_CYTOSOLIC_DNA_SENSING_PATHWAY	11	0.614496	1.62368	0.0263371	0.236402	474	activated (P<0.05)
KEGG_GLYCOLYSIS_GLUCONEOGENESIS	32	0.439887	1.54757	0.0266805	0.236402	462	activated (P<0.05)
KEGG_PATHOGENIC_ESCHERICHIA_COLI_INFECTION	30	0.446004	1.54729	0.0299538	0.236402	277	activated (P<0.05)
KEGG_HUNTINGTONS_DISEASE	71	0.344949	1.43045	0.0307198	0.236402	166	activated (P<0.05)
KEGG_PARKINSONS_DISEASE	53	0.363482	1.44384	0.0320832	0.236402	213	activated (P<0.05)
KEGG_MELANOMA	12	-0.596131	-1.53884	0.0382435	0.263008	320	suppressed (P<0.05)
KEGG_ENDOMETRIAL_CANCER	14	-0.555075	-1.51424	0.0489642	0.281417	320	suppressed (P<0.05)
KEGG_NON_SMALL_CELL_LUNG_CANCER	16	-0.528823	-1.49281	0.0511364	0.281417	854	not significant
KEGG_ADIPOCYTOKINE_SIGNALING_PATHWAY	22	0.46671	1.49296	0.0517894	0.281417	540	not significant
KEGG_PEROXISOME	26	0.447911	1.49604	0.0518324	0.281417	312	not significant
KEGG_HYPERTROPHIC_CARDIOMYOPATHY_HCM	22	0.458736	1.46745	0.0584551	0.294526	545	not significant
KEGG_PPAR_SIGNALING_PATHWAY	18	0.492274	1.49636	0.0599572	0.294526	305	not significant
KEGG_SYSTEMIC_LUPUS_ERYTHEMATOSUS	18	-0.494551	-1.43525	0.0747664	0.326667	167	not significant
KEGG_JAK_STAT_SIGNALING_PATHWAY	20	0.454974	1.42612	0.0777311	0.326667	610	not significant
KEGG_BUTANOATE_METABOLISM	12	0.540588	1.47687	0.0780287	0.326667	1027	not significant
KEGG_ARACHIDONIC_ACID_METABOLISM	10	0.573188	1.47076	0.0791667	0.326667	556	not significant
KEGG_GLUTATHIONE_METABOLISM	21	0.447566	1.42351	0.0831601	0.329947	454	not significant
KEGG_VASCULAR_SMOOTH_MUSCLE_CONTRACTION	35	-0.388353	-1.346	0.0895795	0.342253	680	not significant
KEGG_ERBB_SIGNALING_PATHWAY	30	-0.399921	-1.34321	0.0981481	0.361598	407	not significant
KEGG_LONG_TERM_POTENTIATION	27	-0.417109	-1.36929	0.102421	0.364328	668	not significant
KEGG_FC_EPSILON_RI_SIGNALING_PATHWAY	29	-0.399159	-1.32823	0.108656	0.373623	826	not significant
KEGG_RIG_I_LIKE_RECEPTOR_SIGNALING_PATHWAY	19	0.439085	1.3567	0.116773	0.388582	843	not significant
KEGG_FATTY_ACID_METABOLISM	22	0.41978	1.34284	0.127349	0.391084	478	not significant
KEGG_VASOPRESSIN_REGULATED_WATER_REABSORPTION	20	-0.448574	-1.35004	0.127376	0.391084	429	not significant
KEGG_PYRUVATE_METABOLISM	21	0.417494	1.32787	0.128898	0.391084	317	not significant
KEGG_CYTOKINE_CYTOKINE_RECEPTOR_INTERACTION	13	-0.503581	-1.3355	0.132692	0.391093	766	not significant
KEGG_ECM_RECEPTOR_INTERACTION	23	0.39915	1.29469	0.147368	0.412725	650	not significant
KEGG_FRUCTOSE_AND_MANNOSE_METABOLISM	14	0.463541	1.30114	0.150743	0.412725	707	not significant
KEGG_VALINE_LEUCINE_AND_ISOLEUCINE_DEGRADATION	26	0.380181	1.26982	0.152034	0.412725	1045	not significant
KEGG_SNARE_INTERACTIONS_IN_VESICULAR_TRANSPORT	13	-0.489062	-1.297	0.163462	0.432368	597	not significant
KEGG_OXIDATIVE_PHOSPHORYLATION	53	0.301065	1.19591	0.169725	0.437711	751	not significant
KEGG_LYSINE_DEGRADATION	10	0.497163	1.27569	0.18125	0.448043	478	not significant
KEGG_PURINE_METABOLISM	35	0.33549	1.20366	0.182418	0.448043	434	not significant
KEGG_EPITHELIAL_CELL_SIGNALING_IN_HELICOBACTER_PYLORI_INFECTION	27	0.357246	1.20165	0.208602	0.500441	724	not significant
KEGG_LONG_TERM_DEPRESSION	22	-0.380633	-1.16753	0.227533	0.522157	164	not significant
KEGG_RENAL_CELL_CARCINOMA	28	-0.360733	-1.19272	0.227778	0.522157	320	not significant
KEGG_INSULIN_SIGNALING_PATHWAY	51	-0.302696	-1.13942	0.242857	0.544622	722	not significant
KEGG_METABOLISM_OF_XENOBIOTICS_BY_CYTOCHROME_P450	10	0.45625	1.17071	0.25	0.548712	384	not significant
KEGG_ARRHYTHMOGENIC_RIGHT_VENTRICULAR_CARDIOMYOPATHY_ARVC	15	0.399348	1.15358	0.266667	0.573099	631	not significant
KEGG_UBIQUITIN_MEDIATED_PROTEOLYSIS	41	0.290782	1.08587	0.29386	0.617296	493	not significant
KEGG_PROSTATE_CANCER	25	-0.342959	-1.10582	0.301852	0.617296	382	not significant
KEGG_CARDIAC_MUSCLE_CONTRACTION	19	0.356757	1.10232	0.305732	0.617296	430	not significant
KEGG_PENTOSE_PHOSPHATE_PATHWAY	17	0.376253	1.12276	0.316239	0.617296	462	not significant
KEGG_GAP_JUNCTION	31	-0.325934	-1.09387	0.31758	0.617296	192	not significant
KEGG_LEISHMANIA_INFECTION	22	-0.35579	-1.09133	0.323136	0.617296	14	not significant
KEGG_DRUG_METABOLISM_CYTOCHROME_P450	10	0.413375	1.06069	0.35	0.656459	384	not significant
KEGG_DILATED_CARDIOMYOPATHY	23	0.328806	1.06652	0.36	0.663158	663	not significant
KEGG_CHRONIC_MYELOID_LEUKEMIA	24	-0.326398	-1.03495	0.389199	0.704368	93	not significant
KEGG_ALZHEIMERS_DISEASE	67	0.247473	1.01641	0.419954	0.746923	213	not significant
KEGG_ENDOCYTOSIS	83	-0.246146	-1.01116	0.447917	0.783155	647	not significant
KEGG_ACUTE_MYELOID_LEUKEMIA	19	-0.340837	-1.00253	0.461394	0.789831	2	not significant
KEGG_PROGESTERONE_MEDIATED_OOCYTE_MATURATION	19	-0.335808	-0.987735	0.472693	0.789831	320	not significant
KEGG_OOCYTE_MEIOSIS	34	-0.285202	-0.982365	0.482633	0.789831	253	not significant
KEGG_MTOR_SIGNALING_PATHWAY	17	-0.342268	-0.977535	0.485019	0.789831	790	not significant
KEGG_VIRAL_MYOCARDITIS	25	-0.298632	-0.962892	0.501852	0.789831	709	not significant
KEGG_NATURAL_KILLER_CELL_MEDIATED_CYTOTOXICITY	40	-0.273604	-0.974113	0.505535	0.789831	851	not significant
KEGG_T_CELL_RECEPTOR_SIGNALING_PATHWAY	41	-0.271221	-0.969909	0.507326	0.789831	883	not significant
KEGG_ADHERENS_JUNCTION	25	0.289307	0.954949	0.512987	0.789831	761	not significant
KEGG_RNA_DEGRADATION	11	0.354096	0.935627	0.5375	0.815402	502	not significant
KEGG_VEGF_SIGNALING_PATHWAY	26	-0.283871	-0.927425	0.55514	0.819072	2	not significant
KEGG_PROTEASOME	32	0.265207	0.933024	0.555799	0.819072	331	not significant
KEGG_HEMATOPOIETIC_CELL_LINEAGE	21	0.289367	0.920353	0.569647	0.827656	545	not significant
KEGG_NEUROTROPHIN_SIGNALING_PATHWAY	46	-0.250293	-0.917528	0.595628	0.852202	320	not significant
KEGG_B_CELL_RECEPTOR_SIGNALING_PATHWAY	31	-0.270254	-0.907004	0.612476	0.852202	2	not significant
KEGG_GLYCEROLIPID_METABOLISM	14	0.315332	0.885122	0.617834	0.852202	595	not significant
KEGG_STARCH_AND_SUCROSE_METABOLISM	14	-0.326258	-0.890029	0.619586	0.852202	343	not significant
KEGG_AMINO_SUGAR_AND_NUCLEOTIDE_SUGAR_METABOLISM	20	-0.291683	-0.877854	0.63308	0.855928	307	not significant
KEGG_TOLL_LIKE_RECEPTOR_SIGNALING_PATHWAY	28	-0.265145	-0.876673	0.638889	0.855928	2	not significant
KEGG_PORPHYRIN_AND_CHLOROPHYLL_METABOLISM	10	-0.335921	-0.819965	0.67433	0.878967	259	not significant
KEGG_REGULATION_OF_ACTIN_CYTOSKELETON	80	-0.219939	-0.897077	0.674868	0.878967	206	not significant
KEGG_COLORECTAL_CANCER	17	-0.293504	-0.838262	0.681648	0.878967	790	not significant
KEGG_CELL_ADHESION_MOLECULES_CAMS	26	-0.261227	-0.853445	0.697196	0.885379	702	not significant
KEGG_LYSOSOME	48	0.222742	0.869252	0.703786	0.885379	681	not significant
KEGG_AXON_GUIDANCE	31	-0.25061	-0.841074	0.724008	0.897138	735	not significant
KEGG_SMALL_CELL_LUNG_CANCER	23	0.251556	0.815948	0.730526	0.897138	385	not significant
KEGG_MAPK_SIGNALING_PATHWAY	65	-0.211869	-0.8311	0.772329	0.903209	238	not significant
KEGG_PATHWAYS_IN_CANCER	76	-0.209297	-0.845937	0.776014	0.903209	186	not significant
KEGG_VIBRIO_CHOLERAE_INFECTION	20	0.246502	0.772664	0.785714	0.903209	325	not significant
KEGG_ANTIGEN_PROCESSING_AND_PRESENTATION	22	-0.253613	-0.777914	0.791587	0.903209	400	not significant
KEGG_PHOSPHATIDYLINOSITOL_SIGNALING_SYSTEM	27	-0.231339	-0.75944	0.826816	0.903209	823	not significant
KEGG_CALCIUM_SIGNALING_PATHWAY	37	0.217505	0.790062	0.853712	0.903209	162	not significant
KEGG_ARGININE_AND_PROLINE_METABOLISM	14	-0.250099	-0.682269	0.856874	0.903209	711	not significant
KEGG_SPLICEOSOME	50	-0.20832	-0.77703	0.859964	0.903209	725	not significant
KEGG_TRYPTOPHAN_METABOLISM	10	0.267374	0.686063	0.8625	0.903209	478	not significant
KEGG_PROPANOATE_METABOLISM	19	-0.242698	-0.713864	0.862524	0.903209	278	not significant
KEGG_TYPE_II_DIABETES_MELLITUS	11	0.259969	0.686915	0.864583	0.903209	1904	not significant
KEGG_PANCREATIC_CANCER	26	0.217188	0.72542	0.87152	0.903209	610	not significant
KEGG_AMYOTROPHIC_LATERAL_SCLEROSIS_ALS	17	0.229708	0.685463	0.893162	0.903209	166	not significant
KEGG_WNT_SIGNALING_PATHWAY	32	-0.198527	-0.675374	0.919266	0.903209	253	not significant
KEGG_BETA_ALANINE_METABOLISM	10	-0.249035	-0.607881	0.925287	0.903209	283	not significant
KEGG_N_GLYCAN_BIOSYNTHESIS	11	0.238482	0.63014	0.927083	0.903209	713	not significant
KEGG_LEUKOCYTE_TRANSENDOTHELIAL_MIGRATION	46	-0.195772	-0.717665	0.932605	0.903209	702	not significant
KEGG_GALACTOSE_METABOLISM	15	-0.220491	-0.612857	0.938697	0.903209	307	not significant
KEGG_TGF_BETA_SIGNALING_PATHWAY	12	-0.222501	-0.574362	0.945631	0.903209	736	not significant
KEGG_GLYCEROPHOSPHOLIPID_METABOLISM	13	0.213324	0.590318	0.958506	0.903209	524	not significant
KEGG_PRIMARY_IMMUNODEFICIENCY	11	0.216575	0.572257	0.960417	0.903209	2015	not significant
KEGG_TIGHT_JUNCTION	42	-0.176527	-0.637612	0.960432	0.903209	326	not significant
KEGG_NOD_LIKE_RECEPTOR_SIGNALING_PATHWAY	19	0.187059	0.57798	0.96603	0.903209	2092	not significant
KEGG_FOCAL_ADHESION	68	0.165315	0.678256	0.978923	0.903209	696	not significant
KEGG_CHEMOKINE_SIGNALING_PATHWAY	65	0.157488	0.642029	0.983759	0.903209	304	not significant
KEGG_FC_GAMMA_R_MEDIATED_PHAGOCYTOSIS	44	-0.149341	-0.545666	0.991055	0.903209	866	not significant
KEGG_ALANINE_ASPARTATE_AND_GLUTAMATE_METABOLISM	12	0.170878	0.466835	0.991786	0.903209	170	not significant
KEGG_INOSITOL_PHOSPHATE_METABOLISM	18	-0.161113	-0.46757	0.994393	0.903209	2159	not significant
KEGG_CYSTEINE_AND_METHIONINE_METABOLISM	11	-0.1681	-0.423396	0.998084	0.903209	2140	not significant
KEGG_APOPTOSIS	33	-0.141544	-0.482946	0.998138	0.903209	709	not significant
