# Supplementary material for: Combined proteomics and single cell RNA-sequencing analysis to identify biomarkers of disease diagnosis and disease exacerbation for systemic lupus erythematosus
Source: Front Immunol. 2022 Nov 29;13:969509. doi: 10.3389/fimmu.2022.969509 (PMC9746895; doi:10.3389/fimmu.2022.969509)
Supplement: Supplementary file 4 [file Table_4.xlsx]

## Sheet: SLE VS HC
SLE vs HC_Gene name	Gini index	AUC		SLE vs HC_Gene name	OPLS-DA_VIP
GTPBP2	0.11718	1		RNF213	1.37633
CAT	0.111435	1		TRIM25	1.35532
PDIA4	0.111079	1		STAT1	1.34138
PDIA5	0.104883	1		FKBP5	1.32223
FERMT3	0.0963542	1		PF4	1.32167
PF4	0.0940159	1		CNBP	1.32025
ERP44	0.0891997	0.996825		METTL7A	1.31814
SNX3	0.0786036	1		COX6C	1.31466
C3	0.0774066	0.993651		DOCK8	1.31315
PDE5A	0.0732382	1		OAS3	1.31112
ARF1	0.071872	0.984127		EIF5	1.3091
HSPA1B	0.0700762	0.993651		UBA2	1.3061
TMEM263	0.0681397	1		TXNDC5	1.30532
CCT8	0.0637561	0.993651		FERMT3	1.30057
SRRT	0.0635654	1		VDAC3	1.29751
VDAC3	0.0624203	1		PEBP1	1.29142
MYLK	0.0591106	0.993651		RRBP1	1.29074
PITHD1	0.0583945	1		ZNF22	1.28895
RGS18	0.0576888	0.984127		SMC1A	1.28674
RANBP1	0.0572916	1		PKM	1.2862
TTC1	0.0567085	1		RAB6A	1.28496
TXNDC5	0.0566458	0.990476		ACBD3	1.28432
VPS4A	0.0561614	0.990476		MX1	1.2803
CA2	0.0557644	0.993651		OGT	1.2789
TOMM40	0.0554615	0.996825		PITHD1	1.27766
STAT2	0.0548523	1		GBP4	1.27752
F11R	0.0547044	0.95873		FLNB	1.27684
PEBP1	0.0544863	0.990476		PML	1.27453
RAP1B	0.0528076	0.990476		HMGB2	1.27094
OTULIN	0.0521842	1		SMARCA5	1.27006
FKBP5	0.0520769	1		GRPEL1	1.26857
ISOC1	0.0517569	0.980952		CORO1C	1.26809
ZNF22	0.0514754	1		RANBP1	1.2653
STK10	0.0512992	1		ASMTL	1.26515
KCTD12	0.0493864	0.990476		PRDX6	1.26508
GNAZ	0.0493509	0.990476		RAP1B	1.26453
OAS3	0.049249	1		NARS1	1.26231
PPP2R5A	0.049117	1		HNRNPF	1.26058
SPG21	0.0490051	1		EVL	1.25771
DOCK8	0.0487475	1		TOMM70	1.25716
STAT1	0.0486808	1		PPIB	1.25674
CNBP	0.0485592	1		HNRNPUL1	1.25544
CAP1	0.0480129	0.990476		ARFIP1	1.25498
BSG	0.047693	0.996825		GTPBP2	1.25327
PKM	0.0474438	0.990476		SMCHD1	1.25253
DNMBP	0.0472206	1		GMIP	1.25148
RAB1A	0.0471732	0.977778		RBBP4	1.251
GUCY1A1	0.0471578	0.952381		VDAC2	1.25065
METTL7A	0.04702	1		OPA1	1.25063
NDUFC2	0.0466774	1		TTC1	1.24761
PML	0.0465754	1		TMEM263	1.2472
PRDX6	0.0464617	0.990476		PDIA5	1.24559
RABGAP1	0.046098	1		PSMD1	1.24505
SLC25A1	0.0460614	0.996825		YWHAQ	1.24489
OPA1	0.0459308	1		STK10	1.24447
ILK	0.0459169	0.987302		SKP1	1.24427
GNB1	0.0459135	0.990476		DTX3L	1.24399
RAB6A	0.0452701	0.990476		PPP2R5A	1.24327
TRIM25	0.04494	1		SNRNP70	1.24242
WDR1	0.0446811	0.946032		CAP1	1.24141
RRBP1	0.0443723	1		HDGF	1.24102
RNF213	0.044136	1		EPRS	1.23922
MX1	0.0431014	1		TOMM40	1.2368
COX6C	0.0430346	1		AIMP2	1.2341
TSNAX	0.042944	0.955556		GOLGB1	1.23389
HBB	0.0424676	0.987302		AHNAK	1.23359
ERP29	0.0421569	0.946032		HMGB1	1.23264
KHDRBS1	0.0421265	0.996825		KCTD12	1.22953
IFIT3	0.0421231	1		ATP5PF	1.22813
JAM3	0.0419978	0.971429		FHL2	1.22445
GBP4	0.0418877	1		KHDRBS1	1.22249
PTPN1	0.0417729	1		CA2	1.2223
TRIM28	0.0416286	0.996825		STAT2	1.22227
EVL	0.0409108	0.996825		KTN1	1.22086
UGGT1	0.0405603	0.955556		PTGES3	1.21947
PPIB	0.0403969	0.984127		SNX3	1.21934
PARVB	0.0403312	0.971429		SPG21	1.2191
RALB	0.04014	0.968254		EIF3C	1.21762
HMGB2	0.0399966	0.996825		TPI1	1.21743
LZIC	0.0398491	1		DNAJC13	1.21741
ACBD3	0.0397438	0.996825		GLG1	1.21725
EXOC4	0.0392749	0.990476		GIMAP4	1.21688
VDAC2	0.0387777	0.996825		PRPF8	1.21664
GMIP	0.0385277	0.996825		DDX39B	1.21332
TLN1	0.0378754	0.977778		SRSF7	1.21287
TOMM70	0.0374577	0.993651		CUL4B	1.21251
ASMTL	0.0373746	0.996825		LONP1	1.21235
CYB5R3	0.0373108	0.95873		PDE5A	1.21226
PDCD10	0.0370905	0.965079		DIAPH1	1.21222
SMC1A	0.0369439	0.996825		BSG	1.21205
SMARCA5	0.036879	1		MYLK	1.20808
WASHC2A	0.0368502	0.952381		IFIT3	1.20783
SOD2	0.0365053	0.987302		TRIM28	1.20757
RAB7A	0.0363345	0.984127		NOP56	1.20739
HSPA8	0.0362029	0.977778		DDX58	1.20594
ABHD14B	0.0361008	0.968254		RPL7A	1.20513
UBA2	0.036056	1		DDX60	1.2046
SAMHD1	0.03598	0.993651		ARID1A	1.20375
CORO1C	0.0351968	0.984127		SFPQ	1.20224
F13A1	0.035066	0.968254		LUC7L2	1.20095
				MCM6	1.20088
				CHCHD3	1.20085
				GOLGA5	1.20024
				MCM7	1.19992
				PLCG2	1.19954
				RANBP3	1.19779
				CUL1	1.19754
				HSPA4	1.19742
				TSNAX	1.19723
				GMFG	1.19693
				EIF2S2	1.19655
				FBL	1.1957
				CYC1	1.19481
				SRRT	1.19391
				LAMC1	1.1932
				LCK	1.19132
				SNRPF	1.19118
				TCERG1	1.191
				ILK	1.1909
				SARS2	1.19067
				NMI	1.19027
				EEA1	1.19022
				EFEMP1	1.19007
				PLAA	1.18945
				RABGAP1	1.18842
				TECR	1.18746
				PTPN1	1.18742
				RPN2	1.18652
				JPT2	1.18575
				NONO	1.18565
				PFN1	1.18555
				FAM98B	1.18425
				MYO18A	1.18419
				LPXN	1.18408
				FAM107B	1.184
				RNF121	1.18352
				LMNA	1.18294
				ANP32B	1.18246
				SAMHD1	1.18228
				TRIM21	1.18153
				EIF3J	1.18114
				HSP90AB1	1.18049
				KIF5B	1.17913
				JAK3	1.17851
				ITGB5	1.17794
				MRVI1	1.17709
				ROCK1	1.17702
				MACF1	1.17691
				GNB1	1.17627
				SLC25A3	1.17601
				CDC5L	1.17541
				PSD4	1.17536
				ACTB	1.17416
				TUBA1B	1.17375
				EIF3A	1.17373
				SUN2	1.17353
				GUCY1A1	1.17292
				DEF6	1.17194
				OGFR	1.17185
				PHF5A	1.17126
				NIBAN1	1.17117
				CAT	1.17079
				GRIPAP1	1.17041
				PDS5A	1.17034
				TCEA1	1.16997
				WDR1	1.1699
				CHD4	1.16988
				ATAD3A	1.16968
				HARS	1.16939
				RBM25	1.16893
				PEX11B	1.16735
				UBTF	1.1673
				MX2	1.16641
				PGK1	1.16596
				EXOC4	1.16525
				LRCH4	1.16448
				SLC27A3	1.16448
				PAK2	1.16386
				MDH2	1.16301
				DHX29	1.16262
				TRAF3IP3	1.16239
				HBB	1.16163
				NFKB2	1.16115
				NSUN2	1.1608
				HNRNPL	1.16053
				CLEC12A	1.16007
				GRK2	1.15979
				ALDH18A1	1.15974
				GSDMD	1.15952
				STT3B	1.15908
				PKN1	1.1587
				SLC25A1	1.1583
				TOMM22	1.15784
				CFL1	1.15784
				OTULIN	1.15764
				EIF2S3	1.15677
				GNAZ	1.15621
				ERO1A	1.15535
				TLN1	1.15496
				CD163	1.15461
				OPTN	1.15322
				NUP50	1.15292
				PPP1R12C	1.15257
				MTCH2	1.152
				CYB5R3	1.15177
				EIF3E	1.15163
				NUP133	1.15158
				HNRNPA1	1.15142
				NCBP1	1.15138
				MATR3	1.15093
				TMED7	1.15084
				STOM	1.15033
				F13A1	1.14985
				HADHB	1.14877
				KIF2A	1.14841
				BOLA2	1.14814
				DNMBP	1.14804
				SF3B1	1.14786
				LGALS3BP	1.14708
				PF4V1	1.14686
				STIP1	1.14648
				RPS27	1.14602
				SEPTIN7	1.14574
				APEX1	1.14563
				CHORDC1	1.1453
				THRAP3	1.14528
				MLKL	1.14478
				LZIC	1.14422
				ABRACL	1.14314
				APOBEC3G	1.14285
				SLMAP	1.14278
				AIF1	1.14168
				UGGT1	1.1414
				SLC25A24	1.14044
				RCSD1	1.13995
				TMSB4X	1.13978
				PABPC1	1.13977
				GYS1	1.13753
				COX5B	1.13728
				PDIA4	1.13676
				DNAJC8	1.13646
				TPR	1.13625
				NUP93	1.13579
				SASH3	1.13556
				IRF2BP2	1.13547
				RGS18	1.1354
				HNRNPM	1.13473
				DIS3L2	1.13464
				ARF1	1.13442
				CDC37	1.13329
				PRKACB	1.13328
				NCL	1.13288
				SEL1L	1.13244
				GIMAP7	1.13237
				ESAM	1.13132
				NIPSNAP2	1.13091
				SRRM2	1.12887
				CCDC88B	1.12875
				ERP29	1.12862
				NUMA1	1.12838
				CISD2	1.12832
				NDUFB9	1.12799
				TAPT1	1.12693
				TRIP11	1.12692
				SUCLA2	1.12667
				FDPS	1.12603
				OXR1	1.12577
				GPI	1.12561
				PARP14	1.12556
				DEK	1.12493
				RPL6	1.1247
				ALG2	1.12421
				RAB11B	1.12391
				NOP58	1.12354
				PDIA6	1.12291
				PACSIN2	1.12273
				TMEM109	1.12193
				FKBP15	1.12171
				NDUFC2	1.12117
				TNPO1	1.12083
				C3	1.12023
				ERO1B	1.11935
				HPCAL1	1.11848
				HTATSF1	1.11802
				ALDOC	1.11716
				WDR91	1.11655
				TIMM50	1.11611
				MESD	1.11533
				TAP1	1.11434
				CLIP1	1.11383
				RBBP7	1.1123
				SLC4A1	1.11228
				MFF	1.11181
				HM13	1.11078
				OCIAD1	1.11026
				ARHGAP30	1.10888
				BCLAF1	1.10798
				PARVB	1.10697
				SULT1A4	1.10634
				ACIN1	1.10503
				WASHC2A	1.10458
				HSPH1	1.10348
				HEBP2	1.10275
				PDHA1	1.10199
				KHSRP	1.10047
				PGRMC1	1.09976
				ISG20	1.09953
				PSME1	1.09915
				LMAN1	1.0988
				PSMC2	1.0985
				HGS	1.09833
				TIMM44	1.09814
				ARFGEF1	1.09522
				CLCC1	1.09456
				CPSF3	1.09388
				SELP	1.09347
				MARK2	1.09332
				QDPR	1.09315
				UQCRH	1.09313
				XPNPEP1	1.09213
				PNPO	1.08956
				PRKACA	1.0891
				SLC25A11	1.08902
				CRELD1	1.08885
				NAA10	1.08748
				SNRNP200	1.08685
				PSMB4	1.08555
				NUCB1	1.08442
				LMNB1	1.0843
				CNP	1.08414
				PSMB1	1.08397
				PDLIM7	1.08302
				TBC1D10B	1.0826
				HNRNPA3	1.082
				GIMAP5	1.08164
				FHL3	1.08145
				PSMD2	1.08073
				TOP1	1.07978
				SMARCC2	1.0792
				CCT8	1.0791
				RAB8B	1.07896
				PPP1R18	1.07819
				RALB	1.07815
				PRKDC	1.07794
				AP3B1	1.07717
				PTPRC	1.07699
				DYNC1H1	1.07669
				CTSB	1.07668
				YBX1	1.07586
				SAFB	1.07556
				TBC1D5	1.07542
				HOOK3	1.07451
				TMEM30A	1.07395
				SF3A1	1.0739
				FASTKD5	1.0723
				RAB7A	1.07228
				RCHY1	1.07148
				UPF2	1.07066
				ELOB	1.07021
				ATP6V1A	1.0701
				GIMAP1	1.07007
				DOCK11	1.06989
				SOD1	1.06938
				ANKRD44	1.06829
				ARHGDIB	1.06715
				ARFGEF2	1.067
				RGS6	1.06549
				ISOC1	1.06517
				RHOT2	1.06489
				SERPINE1	1.06469
				ERP44	1.0644
				EIF3L	1.06437
				TIMM10	1.06362
				SH3BP1	1.06299
				PRRC2C	1.06176
				SART1	1.0617
				SRSF5	1.0615
				PARP1	1.06141
				JPT1	1.06115
				GLS	1.0607
				VDAC1	1.06
				SRPRB	1.05877
				HSPB1	1.05875
				JAM3	1.05647
				PRTFDC1	1.05587
				EIF3M	1.05458
				PDCD6	1.05392
				ACSL1	1.05349
				BLVRA	1.05332
				EWSR1	1.05326
				PRKAG1	1.05325
				CAPN1	1.05266
				PYGB	1.05252
				MPIG6B	1.05242
				SERBP1	1.05227
				SLK	1.05099
				CBFB	1.05073
				SCYL1	1.05047
				B2M	1.04989
				BCAP31	1.0495
				H4C1	1.04819
				MRPS27	1.0476
				GCN1	1.047
				SNCA	1.04657
				NFKB1	1.04613
				LILRB2	1.04591
				ABHD14B	1.04587
				SOD2	1.04572
				CRIP1	1.04488
				PSMA6	1.04422
				RTN4	1.04419
				MCU	1.04287
				XRCC6	1.04127
				VAC14	1.04108
				CDK5RAP3	1.04084
				AKAP13	1.04044
				RHOG	1.04009
				PRKAR1A	1.0399
				SAR1A	1.03973
				RAB27B	1.03915
				VPS4A	1.03898
				PCYOX1L	1.03896
				NDUFB6	1.03834
				GOT1	1.03701
				CDC42	1.03654
				SF3B2	1.0354
				FUS	1.03528
				UBASH3B	1.03521
				ITGA2	1.0352
				SSB	1.03446
				HSPA1B	1.03426
				DHX15	1.03403
				TES	1.03394
				RBCK1	1.03382
				GOLIM4	1.03379
				TUBA4A	1.03359
				RELA	1.03263
				DGKG	1.03237
				SRC	1.03196
				GAPDH	1.03189
				PSME2	1.03164
				EIF4G2	1.03059
				RAB6B	1.03051
				SERPINB8	1.03015
				RBM8A	1.0299
				COG4	1.02986
				SHFL	1.02981
				SDHB	1.02903
				CORO1B	1.02893
				MAP1A	1.02828
				LCP2	1.02779
				CTSZ	1.02738
				SP110	1.02711
				EVI2B	1.02702
				OGDH	1.0268
				PPME1	1.02662
				IFT27	1.0266
				ACAA2	1.02639
				TREML1	1.02582
				EMD	1.0256
				ACTR2	1.02554
				HSP90AA1	1.0254
				YWHAE	1.02482
				TUBB4B	1.02413
				TRPV2	1.024
				EXOC8	1.02363
				DFFA	1.02181
				EXOC5	1.02162
				NAP1L1	1.02043
				MECP2	1.02
				SLC3A2	1.01973
				CEP131	1.0188
				SEC23B	1.01868
				MYL9	1.01868
				ABHD11	1.01859
				CUTC	1.01838
				PEX19	1.0176
				HMOX2	1.01736
				SUPT5H	1.01627
				AHSG	1.01581
				DHX38	1.01563
				UBE2M	1.01516
				SCARF1	1.01396
				NPLOC4	1.01355
				ACTR1A	1.01317
				SRSF1	1.01286
				C1R	1.01272
				ARPC3	1.01264
				ASPSCR1	1.0117
				NAPRT	1.01116
				HCLS1	1.01106
				RPL7	1.01066
				CMPK2	1.01023
				FES	1.00978
				TAOK1	1.00953
				RABGEF1	1.00947
				ARPC4	1.00901
				HNRNPK	1.00878
				NIPSNAP3A	1.0081
				RALY	1.00775
				FLOT1	1.00766
				DDX39A	1.00717
				DCTD	1.00715
				PHB2	1.0068
				CCT4	1.00666
				RANBP2	1.00653
				PRPF6	1.00575
				TMEM87B	1.00542
				APOBR	1.00354
				RAB11FIP3	1.00351
				LRRFIP1	1.00345
				PSPC1	1.00174
				TM9SF4	1.00137
				GSR	1.00132
				DUSP23	1.00118

## Sheet: SLE VS RA
SLE vs RA_Gene name	Gini index	AUC		SLE vs RA_Gene name	OPLS-DA_VIP
OAS3	0.790773	1		OAS3	1.59067
MAP2K2	0.504423	0.988095		STAT2	1.45821
SDHA	0.339861	0.967262		AMPD2	1.45693
ATE1	0.289599	0.96131		MAP2K2	1.45321
ALDH16A1	0.283964	0.940476		SDHA	1.41076
CMPK2	0.270388	0.958333		CAPNS1	1.39412
GP9	0.268858	0.928571		CMPK2	1.3819
MX1	0.267931	0.943452		MARS	1.31992
STAT2	0.259045	0.946429		ATE1	1.31908
AMPD2	0.238322	0.946429		NIPSNAP2	1.31263
CAPNS1	0.231252	0.943452		COPS2	1.30813
TOMM40	0.229902	0.9375		PARP14	1.30098
MARS	0.228925	0.958333		EPS15L1	1.29993
NCF2	0.223485	0.892857		MX1	1.29493
TANGO2	0.219497	0.943452		TOMM40	1.29016
DDX60	0.21336	0.910714		DDX60	1.28931
PA2G4	0.206644	0.9375		EIF4G2	1.28883
CLTC	0.189599	0.9375		STAT1	1.28287
NPTN	0.177725	0.922619		U2AF1L5	1.24909
NDUFS1	0.172598	0.907738		GP9	1.22935
CUL3	0.157038	0.922619		ALDH16A1	1.22317
COPS2	0.15514	0.928571		TRAPPC11	1.22294
TRAPPC11	0.154154	0.91369		COPG2	1.21603
EPS15L1	0.154052	0.943452		CUL3	1.21235
AP2A1	0.152521	0.91369		TXNRD1	1.2092
CAMP	0.144583	0.910714		NARS1	1.20629
NCKAP1L	0.141837	0.901786		EIF5	1.2013
STAT1	0.135363	0.892857		CLTC	1.19536
DYSF	0.12565	0.904762		CSE1L	1.1943
EIF4G2	0.125614	0.931548		NPTN	1.18967
U2AF1L5	0.122792	0.919643		DTX3L	1.17473
TXNRD1	0.119916	0.910714		PCBP1	1.16739
PARP14	0.116867	0.916667		CAMP	1.16009
ITPRID2	0.116298	0.866071		PDXDC1	1.15827
DTX3L	0.113716	0.886905		MTDH	1.14611
MTHFD1	0.108606	0.872024		CBR1	1.14162
TBC1D10B	0.108286	0.875		IFIT3	1.13933
CR1	0.10665	0.910714		DYSF	1.13913
GSTM3	0.103666	0.857143		AP2A1	1.13886
EIF5	0.101388	0.89881		CR1	1.13793
PTPA	0.100624	0.863095		CALCOCO1	1.1348
NME1	0.0980909	0.892857		CRISP3	1.13342
DHX9	0.0943747	0.857143		LPP	1.13338
SACM1L	0.091968	0.857143		PA2G4	1.13274
MTDH	0.0897627	0.901786		ITPRID2	1.1307
PDXDC1	0.0853214	0.883929		TBC1D10B	1.12667
PCBP1	0.082607	0.892857		VPS4B	1.12519
LY6G6F	0.0823157	0.845238		RPS9	1.1084
MIA3	0.0818293	0.877976		NDUFB10	1.10696
CRISP3	0.0799316	0.907738		NCF2	1.10679
NIPSNAP2	0.0794034	0.901786		TANGO2	1.10052
CBR1	0.0776554	0.901786		CFL1	1.09413
SLC25A6	0.0771389	0.869048		SMC1A	1.08691
COPG2	0.0742261	0.904762		NAMPT	1.08631
TAPBP	0.0705469	0.869048		SUB1	1.07532
LPP	0.0704617	0.866071		DDB1	1.06983
TNPO1	0.0701895	0.854167		TNPO1	1.06823
STT3A	0.0669649	0.889881		NDUFS1	1.06629
RPS9	0.066948	0.863095		STT3A	1.05982
KPNA3	0.0649959	0.854167		SYNE2	1.05657
CSE1L	0.0645945	0.875		TFPI	1.05335
CFL1	0.0635388	0.857143		HNRNPC	1.05172
DDB1	0.0634273	0.877976		GMIP	1.04983
CD36	0.0633463	0.848214		HM13	1.04943
IFIT3	0.0629925	0.85119		TAPBP	1.04344
NARS1	0.0624665	0.880952		DHRS7	1.04218
DHRS7	0.0620195	0.860119		MTHFD1	1.03935
ITCH	0.0592503	0.872024		LY6G6F	1.0374
FRMD4B	0.0586741	0.845238		MIA3	1.03596
EIF2AK2	0.0572738	0.845238		EIF2AK2	1.02306
MAPRE1	0.0568483	0.770833		PTPA	1.02008
NAMPT	0.0541244	0.880952		PNKD	1.01883
CALCOCO1	0.0537479	0.866071		RBX1	1.01024
VPS4B	0.0520637	0.85119		TYMP	1.00862
MMP9	0.0504345	0.866071		HNRNPM	1.00457
RAB44	0.0495025	0.877976		LGALS3BP	1.00414
TMSB4X	0.0478246	0.839286		ACTB	1.00095
SMC1A	0.0470703	0.827381		OLFM4	1.00055
DNASE2	0.0465209	0.830357
MYO9B	0.0464586	0.833333
HM13	0.0463932	0.833333
SLK	0.0451471	0.824405
PAFAH1B1	0.0442426	0.842262
VAC14	0.044015	0.833333
LGALS3BP	0.0434362	0.824405
CFP	0.0433718	0.839286
MYH14	0.0429323	0.809524
GBP1	0.0409672	0.800595
RBX1	0.0408194	0.827381
CES1	0.0398339	0.744048
RETN	0.0396264	0.845238
PSMB4	0.0392322	0.848214
TOP1	0.0382055	0.785714
TFPI	0.0373334	0.821429
SPN	0.036847	0.848214
MX2	0.0365328	0.782738
HEXA	0.035592	0.818452
RPL7	0.0352232	0.732143
ENSA	0.0338377	0.806548
FAM91A1	0.0334656	0.752976

## Sheet: SLE_A VS SLE_I
SLE_A vs SLE_I_Gene name	Gini index	AUC		SLE_A vs SLE_I_Gene name	OPLS-DA_VIP
KPNA1	0.283011	1		KPNA1	1.43075
RPS5	0.251493	1		PRRC2A	1.42832
PRRC2A	0.181636	0.989796		CMPK2	1.37618
CMPK2	0.154031	0.969388		GIMAP7	1.37124
STAT2	0.144289	0.969388		ALDH4A1	1.35904
VPS26A	0.140474	0.938776		AK3	1.35477
IGHM	0.138449	0.908163		CMC4	1.33121
MAP2K4	0.135775	0.959184		PEPD	1.31361
IGHG3	0.135531	0.94898		DPP7	1.30443
CMC4	0.129383	0.969388		ARRB2	1.2974
PEPD	0.11617	0.857143		VPS26A	1.28999
AK3	0.107686	0.959184		RPS14	1.28006
ALDH4A1	0.106014	0.959184		ECHS1	1.27867
GIMAP7	0.100383	0.887755		STAT2	1.26776
RFTN1	0.0995661	0.918367		GUCY1A1	1.22244
ATE1	0.0975172	0.806122		UBR1	1.21992
SRA1	0.0972652	0.897959		RPS5	1.20233
PHACTR2	0.0904916	0.938776		IGHG3	1.17852
DAZAP1	0.0878241	0.928571		CNOT3	1.17815
DTX3L	0.0866851	0.908163		RFTN1	1.17359
MBOAT7	0.0858451	0.918367		MAP2K1	1.1721
ADAM9	0.0841807	0.857143		MAP2K4	1.16299
ECHS1	0.0828648	0.938776		SEC62	1.1603
HS2ST1	0.0780806	0.826531		CTSB	1.15623
MYL12A	0.0780574	0.897959		NDUFB6	1.1554
TNXB	0.0720638	0.755102		ORM1	1.1498
LGALS3BP	0.0720169	0.877551		BIN1	1.14513
RPS14	0.0699761	0.908163		SRSF1	1.14392
COPE	0.0662277	0.877551		PHACTR2	1.1311
MAP2K1	0.0656897	0.795918		DTX3L	1.12947
PCYOX1L	0.0654326	0.795918		IGHM	1.12404
MZB1	0.0651956	0.867347		PRF1	1.12202
C4BPA	0.0634159	0.897959		CERS2	1.11507
BLVRA	0.0615545	0.806122		PREX1	1.11258
SULT1A4	0.0608592	0.857143		LAMTOR1	1.10358
NDUFB6	0.0597767	0.877551		SULT1A4	1.10132
IGHG2	0.0584186	0.734694		GP6	1.10014
GMFG	0.0544851	0.806122		BCL2L13	1.09837
STAB1	0.0541175	0.857143		ECPAS	1.09533
LGALS9	0.0536064	0.857143		No	1.08895
CFP	0.049861	0.867347		C4BPA	1.08181
CTSB	0.0492395	0.877551		LGALS9	1.07791
DPP7	0.0481199	0.887755		SRA1	1.07282
ORM1	0.0470384	0.816327		PPIA	1.05336
PREX1	0.0467258	0.877551		SORT1	1.05297
ECPAS	0.0463159	0.877551		SELL	1.05157
SYNCRIP	0.0462837	0.857143		CD226	1.05143
ABI3	0.0445308	0.877551		MTSS1	1.0505
GUCY1A1	0.044272	0.826531		ATP6V0D1	1.04165
CEP131	0.0438908	0.877551		ARHGEF6	1.03784
UBR1	0.0419168	0.867347		GOT2	1.02369
CERS2	0.0413809	0.816327		PITRM1	1.02201
FHL3	0.0412615	0.826531		CASP4	1.02104
CNOT3	0.0404352	0.857143		MZB1	1.01627
BCL2L13	0.0389373	0.806122		CD69	1.01043
SEC62	0.0378628	0.877551		GMFG	1.00569
BIN1	0.0367324	0.836735		RPN2	1.00335
CLTA	0.0358404	0.816327
PPIA	0.0343627	0.836735
SELL	0.0339629	0.867347
No	0.0322158	0.846939
TUBB	0.031984	0.806122
ABCE1	0.0318065	0.77551
CRELD2	0.0309008	0.857143
SVEP1	0.0303999	0.836735
ATP6V0D1	0.0300121	0.816327
ITGAL	0.0299902	0.826531
RPL15	0.0296278	0.816327
PRF1	0.0281721	0.836735
TREML1	0.0279357	0.755102
PITRM1	0.0277133	0.836735
ARRB2	0.0276299	0.857143
FAM91A1	0.0276049	0.836735
SORT1	0.0275756	0.846939
SLC25A20	0.027271	0.785714
NEK7	0.0270542	0.846939
SLFN14	0.0263527	0.806122
MTSS1	0.0262379	0.755102
SRSF1	0.0260071	0.826531
COX4I1	0.0258621	0.806122
RPN2	0.0258121	0.795918
SMAP2	0.0254919	0.765306
PIP4K2B	0.0254052	0.693878
RPL7	0.0251812	0.77551
HAT1	0.0251598	0.846939
PRTFDC1	0.0250876	0.72449
ACTBL2	0.024871	0.806122
TUBA8	0.0246809	0.795918
NDUFS3	0.0245931	0.795918
TUBA1B	0.0243558	0.785714
EIF5A	0.0242318	0.765306
GOT2	0.0240422	0.785714
CD69	0.0234452	0.826531
LRP1	0.0232284	0.816327
ABCF1	0.0221753	0.806122
DTD1	0.0221108	0.806122
MYH14	0.0220446	0.72449
MTDH	0.0217813	0.826531
S100A10	0.0212029	0.816327
GP6	0.0203309	0.785714
