# Supplementary material for: Combined proteomics and single cell RNA-sequencing analysis to identify biomarkers of disease diagnosis and disease exacerbation for systemic lupus erythematosus
Source: Front Immunol. 2022 Nov 29;13:969509. doi: 10.3389/fimmu.2022.969509 (PMC9746895; doi:10.3389/fimmu.2022.969509)
Supplement: Supplementary file 5 [file Table_5.xlsx]

## Sheet: Sheet1
Profile 10_Gene name	HC_1	HC_2	HC_3	HC_4	HC_5	HC_6	HC_7	HC_8	HC_9	HC_10	HC_11	HC_12	HC_13	HC_14	HC_15	SLE_I_1	SLE_I_2	SLE_I_3	SLE_I_4	SLE_I_5	SLE_I_6	SLE_I_7	SLE_I_8	SLE_I_9	SLE_I_10	SLE_I_11	SLE_I_12	SLE_I_13	SLE_I_14	SLE_A_1	SLE_A_2	SLE_A_3	SLE_A_4	SLE_A_5	SLE_A_6	SLE_A_7
SHTN1	0.480708	0.39708	0.33776	0.433058	0.382036	0.266919	0.451044	0.447817	0.636977	0.462305	0.674811	0.460864	0.281878	0.336915	0.338827	0.916232	1.55843	0.52476	1.1595	0.306624	0.855647	1.14646	0.445533	0.557382	0.623095	0.551361	0.850953	1.30104	1.73988	0.81735	0.592833	2.73761	1.893	0.762367	1.15001	1.72502
HIP1	0.852976	0.615262	0.61148	0.629245	0.604075	0.584662	0.560009	0.227926	0.693097	0.671361	1.04074	0.532187	0.589082	0.369683	0.382767	0.417744	0.665114	0.592214	1.46292	1.01616	1.49077	1.34088	0.469348	0.259657	0.438159	0.590494	1.42755	0.615622	0.935996	1.04699	0.697752	1.32939	0.84552	1.18029	1.51936	0.553665
PSMA7	0.780335	0.922512	0.904535	0.500885	0.573608	0.469018	0.569522	0.439603	0.591584	0.684996	0.560332	0.531462	0.673186	0.793913	0.590514	0.317256	1.61169	0.499232	1.79504	0.87606	1.88774	0.620091	1.07743	0.420948	1.14039	0.974239	1.14605	0.942142	1.09319	3.21942	0.877799	0.789401	1.44759	1.7735	1.67572	1.61869
HGS	0.402978	0.307235	0.398691	0.547307	0.577316	0.650195	0.665914	0.510153	0.51444	0.558007	0.789632	0.523413	0.538454	0.309085	0.330894	0.583918	1.11563	0.803188	1.79352	0.911426	1.57586	1.16703	0.671466	0.501993	0.855338	1.05292	1.16255	1.06567	1.11156	1.74241	1.17342	1.3019	1.05221	1.44596	1.78186	1.34363
PPP1R12A	0.644084	0.489459	0.68858	0.622948	0.877689	0.875465	0.655208	0.652983	0.817619	0.646498	0.782557	0.801231	0.891047	0.539786	0.554904	0.739391	0.962483	0.504461	1.37315	0.820302	1.25023	1.05263	0.819522	0.640138	0.828948	1.03321	0.86029	0.815979	1.14777	1.7134	0.899834	1.41252	1.10934	1.41219	1.46741	1.37873
DYNC1LI2	0.459092	0.479682	0.634815	0.639546	0.635761	0.582781	0.651845	0.709555	0.485336	0.788883	0.586214	0.623261	0.708251	0.324184	0.488149	0.502726	1.2319	0.465131	1.70402	0.577625	1.60872	1.64123	0.745096	0.382072	1.05657	1.21422	0.919386	1.07583	1.36705	1.33325	0.515103	2.73653	1.34033	1.00021	1.79681	1.97582
PSMD3	0.751578	0.678617	0.564342	0.698835	0.670706	0.68565	0.540608	0.708505	0.653125	0.362203	0.644303	0.864875	0.62805	0.737176	0.731371	0.729144	0.924568	0.679056	2.75071	1.39796	2.21453	0.936063	0.382636	0.784979	1.13553	1.04335	0.972941	1.03567	1.46581	2.27066	1.09184	1.48591	1.33161	1.86273	1.62942	1.6408
TGOLN2	0.539853	0.328529	0.527422	0.452837	0.349839	0.827538	0.59668	0.429751	0.436855	0.568253	0.884931	0.533254	0.532579	0.203851	0.270002	0.779322	0.739116	0.798143	1.98552	0.767454	1.61339	1.33708	0.176224	0.752803	1.2414	0.928482	1.20029	0.966169	1.03241	2.0984	0.963966	1.60398	0.408897	2.16311	1.994	1.65578
WIPF1	0.527498	0.331983	0.476323	0.493381	0.503879	0.337231	0.472386	0.402841	0.586546	0.635462	0.482857	0.503987	0.632332	0.24495	0.255124	0.422218	1.19533	0.419366	2.40018	0.933918	1.40264	1.38172	0.33283	0.394641	0.814522	1.40644	0.759883	1.12313	0.9238	2.1226	0.92582	1.57154	0.98567	1.97528	1.81395	1.38505
SPAG9	0.82402	0.480224	0.493321	0.694141	0.671222	0.575177	0.702873	0.735615	0.848031	1.03441	0.741685	0.673443	0.621364	0.463329	0.482185	0.609938	0.878941	0.842482	1.86134	0.895512	1.05236	1.43961	0.827702	0.663147	0.922111	1.26495	1.02358	1.03245	0.993043	1.81427	1.06738	1.45337	0.983799	1.63126	1.64471	1.52026
PPP1R11	0.520503	0.576955	0.827555	0.795594	0.806165	0.688297	0.700849	0.545615	0.600405	0.740796	0.655	0.680831	0.919767	0.447429	0.59747	0.770112	1.8106	0.61651	1.65595	0.898435	1.12466	0.910036	0.874091	0.542866	0.670607	0.915274	1.17876	0.708248	1.85729	3.45181	0.825314	1.01396	0.356879	4.06212	1.32722	1.30856
PHACTR2	0.89453	0.765733	0.796926	0.510154	0.479967	0.578577	0.481979	0.724478	0.405507	0.671643	0.832663	0.65272	0.649235	0.345852	0.606455	0.471907	1.44901	0.851684	1.64482	0.772857	0.711776	1.55085	0.8743	0.463095	0.906606	0.997061	1.18722	1.216	0.933331	2.59467	1.14184	1.86523	1.60855	2.09923	2.11506	1.64614
EIF3J	0.377449	0.486996	0.491335	0.372026	0.564004	0.428426	0.439273	0.331895	0.641013	0.31008	0.655939	0.471542	0.509156	0.374298	0.433929	0.685669	1.08054	0.647532	1.49449	0.680918	1.30222	1.03923	0.660245	0.691231	0.841525	0.975585	1.16937	1.06319	0.970276	1.28805	0.883511	1.66799	1.13051	1.46238	1.27182	1.25469
ATP5MG	0.371556	0.373117	0.852392	0.580751	0.818047	0.638514	0.818047	0.813363	0.832097	0.93092	0.849285	0.777676	0.461163	0.559984	0.486227	0.574172	1.50518	0.769675	1.86582	0.942718	1.38466	1.08191	1.06103	0.701343	1.35764	1.10645	1.38509	1.12882	0.787124	1.44488	1.06551	1.55511	1.32921	1.48728	1.45382	1.15036
LUC7L3	0.619111	0.452765	0.371286	0.821569	1.57881	0.61392	0.733544	0.694243	0.868967	1.12153	0.777934	0.376197	1.26635	0.32851	0.632293	1.06374	1.75073	0.985303	1.28073	1.30802	1.13542	1.55868	0.668422	0.705501	1.1247	1.17183	1.19927	0.84948	1.20808	1.89771	1.14776	1.33583	0.646495	0.990375	2.25268	1.95218
DDX58	0.722877	0.633513	0.718473	0.620107	0.692545	0.614694	0.600349	0.644796	0.707817	0.919737	0.753274	0.535594	0.591761	0.528839	0.640907	1.18765	1.39743	1.14487	1.11669	1.1031	0.665838	1.03842	1.14173	1.44126	0.859401	1.09986	1.21955	1.27023	1.29827	1.67531	1.08117	1.79534	1.47	1.44444	1.06927	2.08539
SOD1	0.397513	0.514077	0.673979	0.612708	0.569371	0.523044	0.561898	0.466256	0.63363	0.670464	0.699104	0.51625	0.784289	0.376723	0.254821	1.13156	0.759306	0.897362	1.5334	0.816951	1.36412	0.91955	0.40595	1.02967	1.13759	1.00982	1.00123	0.787467	1.27764	1.86389	0.850707	1.11326	0.810676	1.39989	1.24547	1.64777
GOT2	0.846075	0.651835	0.663751	0.79245	0.782917	0.768617	0.822241	0.834158	0.7853	0.655752	0.853826	0.670923	0.273089	1.11343	1.06454	0.546938	1.27376	0.824863	1.05741	0.809905	1.27619	1.10441	0.866998	0.7568	1.0247	0.798534	0.837702	1.38227	0.927411	2.70378	0.774832	1.1636	1.80645	1.01795	1.85379	1.51144
PDGFB	0.37141	0.454977	0.651294	0.69772	0.883425	0.940463	0.740167	0.884751	0.681802	0.708425	1.1715	0.832281	0.756548	0.414957	0.32029	0.990473	0.818085	0.871011	1.8388	0.825602	1.53712	1.09633	0.628308	0.995766	1.08888	1.05311	1.03451	0.998735	1.58109	2.30335	0.751838	0.998141	1.07457	1.54653	1.39272	1.39062
TFRC	0.902029	1.15974	1.06121	0.377128	0.273995	0.318635	0.334028	0.666516	0.155469	0.845517	0.768458	0.593599	0.858454	0.231955	0.201178	0.513941	0.393108	0.767689	3.11023	0.908954	1.44999	0.629134	0.288387	0.339136	0.591563	0.761739	1.17928	1.51537	0.661794	3.31748	0.58615	2.36963	5.5839	0.711779	1.09133	0.977332
SLC25A5	0.553552	0.456617	0.737219	0.800993	0.964252	0.63008	1.06374	0.719363	0.698956	0.779949	0.866877	0.99457	0.603097	0.550341	0.621681	0.52953	1.52365	0.99212	1.88932	1.46433	1.39976	0.82327	0.973137	0.82327	0.863872	0.912023	1.22075	1.08857	1.16599	2.67509	1.00592	0.682681	1.38288	1.71378	1.52408	1.19749
HMGN2	0.383669	0.37233	0.496572	0.404309	0.346576	0.381722	0.0365887	0.637253	0.918783	0.27573	0.23634	0.599867	0.746436	0.375887	0.417609	1.32796	1.93244	0.0934281	1.00455	0.219234	0.278687	1.87415	0.14134	0.713088	1.324	1.62862	0.438468	0.230535	1.68337	1.84242	1.25541	0.901549	1.93032	2.15332	0.473425	0.775437
SSB	0.281752	0.12148	0.645172	0.329732	0.532879	0.378732	0.353211	0.462441	0.622714	0.351727	0.790901	0.355614	0.355614	0.291487	0.340068	0.546832	1.28265	0.40509	1.83801	0.533636	1.22689	1.25012	0.453112	0.563872	0.745418	0.927941	1.05195	1.33339	1.0826	1.98674	0.742676	1.45681	1.11761	1.1326	1.61647	1.71496
PTMA	0.416871	0.445563	0.743449	0.393243	0.520667	0.470879	0.378897	0.445563	0.686066	0.128517	1.38124	0.692492	0.356852	0.153471	0.288226	0.527665	1.4567	0.975982	1.84418	0.561006	1.38066	1.80054	0.891344	0.357728	0.52937	1.45524	0.94907	2.33471	1.0967	1.86283	1.06371	1.97903	0.878801	0.538306	2.41589	2.70775
GUSB	1.22208	0.715302	0.717829	0.170611	0.350068	0.183249	0.157973	0.271713	0.238855	0.686569	0.805617	0.533273	0.481087	0.0799094	0.0986636	0.360375	1.02811	0.462828	1.86707	0.906903	1.57261	1.58121	0.740812	0.669166	0.990518	1.16418	0.633545	1.31694	1.19956	2.83467	0.781063	1.22253	1.54995	1.43942	1.80116	1.66049
RPS17	1.36177	1.17643	0.628068	0.525311	0.8816	0.52243	0.624227	0.327479	0.514747	1.49159	0.286644	0.319999	1.15075	0.723385	0.402344	2.0031	0.3817	0.547801	0.866895	1.36591	1.06556	1.15712	1.2232	1.2573	1.16803	1.26972	1.24407	0.676086	0.653183	1.39906	1.01842	1.85891	0.713867	0.772095	2.75791	1.45798
TPM1	0.938083	0.856382	0.997144	0.55025	0.613248	0.599468	0.620139	0.678215	0.793384	0.50953	0.876392	0.912059	0.826458	0.671561	0.634875	0.714993	1.12043	0.930304	1.63148	0.998151	1.65505	1.17486	0.631307	0.619119	1.1195	1.22649	1.02816	1.00728	0.97858	1.24653	1.30823	1.22229	1.1906	1.36675	1.37304	1.10567
CLTA	0.825931	0.776801	0.708206	0.396743	0.729526	0.474609	0.137192	0.308681	0.470901	0.445845	0.207782	0.77579	0.568008	0.671377	0.550258	0.214797	0.997769	0.534222	0.844639	1.24053	2.17846	1.89923	0.482948	0.336054	0.802298	1.00287	0.819153	1.00961	0.74162	1.94216	1.13918	1.44904	0.988346	1.96933	1.8681	1.21473
HNRNPA1	0.201434	0.165623	0.508061	0.472251	0.624445	0.408463	0.443155	0.450988	0.702781	0.353054	0.589314	0.475196	0.447558	0.378908	0.407438	0.899317	1.16431	0.523359	1.31668	0.542312	1.13367	0.780899	0.900973	0.722932	0.843184	1.09329	0.97319	1.15148	0.978143	1.37881	0.598614	1.84173	1.18024	1.19782	1.30529	1.40886
IFIT1	0.534832	0.383923	0.57876	0.493081	0.586992	0.430735	0.388425	0.603727	0.682919	0.721165	0.330807	0.390606	0.63235	0.501692	0.545643	1.95715	0.406038	1.03121	1.47165	0.819824	0.88512	1.41684	0.386703	1.79495	0.924762	1.45382	1.49645	0.800149	1.51722	0.457559	0.390643	5.68874	1.57452	2.22054	2.33947	2.5814
ACP2	0.719738	0.591494	0.584951	0.442312	0.571865	0.362486	0.307525	0.438386	0.655616	0.534689	0.862632	0.601229	0.619448	0.157634	0.340617	0.821872	0.994607	0.739054	1.70053	1.06755	1.32825	1.52543	0.635728	0.287103	0.801324	1.17826	0.909398	0.768375	1.29952	1.61458	0.978849	1.3974	0.966525	1.22775	1.40015	1.72668
CYBA	0.894431	0.175413	0.521028	0.350825	0.906588	0.49845	1.06984	0.656495	0.927429	1.25953	1.5724	0.648522	0.158781	0.255255	0.105854	0.523499	1.80427	0.103901	2.49461	0.818771	0.757275	1.16788	0.72131	0.40761	0.947114	0.522739	1.13635	1.1148	1.4455	3.50201	0.599137	0.812291	1.541	1.70893	1.25849	2.04282
SELL	0.39313	0.891976	0.264079	0.13714	0.251612	0.407724	0.396092	0.425282	0.53478	0.0725409	0.766989	0.820352	0.343502	0.118412	0.34608	0.509699	0.485036	0.448864	1.49704	0.434271	0.993091	0.877175	0.392139	0.554092	0.621571	0.969651	0.52212	0.928213	0.842022	1.42139	0.622221	1.71481	0.956312	1.42694	1.30269	1.32528
HCLS1	0.688288	0.646574	0.662897	0.394474	0.454325	0.411703	0.378151	0.404449	0.612114	0.613374	0.817466	0.545343	0.484993	0.269928	0.370877	0.511312	1.04323	0.602583	1.71648	0.695379	1.21302	1.20909	0.671281	0.59375	0.781799	1.1114	0.887312	1.29128	0.90339	1.42462	0.854494	1.60862	1.08748	1.22385	1.54319	1.32914
CD46	0.597326	0.662739	0.597326	0.769466	0.707495	0.822829	0.766023	0.781515	0.802172	1.08381	1.46767	0.63418	0.467079	0.365073	0.32011	1.24832	0.711895	1.02205	1.46409	1.1924	1.43844	1.97816	0.645956	0.238112	1.20199	1.09982	1.34814	1.24831	0.469613	1.72257	0.852727	1.41213	0.833601	1.35766	1.70157	1.42375
STMN1	0.559566	0.710997	1.03329	0.122279	0.629208	0.276949	0.307721	0.325536	0.324727	0.217609	0.94992	0.646311	0.480824	0.264518	0.301004	0.579191	1.48644	0.599553	1.85597	0.572206	1.42535	1.93893	0.527154	0.23605	0.779206	1.6072	1.21391	1.22721	1.08675	2.34486	1.11365	1.91177	1.52585	1.45591	1.64243	2.53618
RPL7	0.346468	0.216989	0.550063	0.140195	0.441122	0.123228	0.119657	0.15091	0.408976	0.224958	0.36358	0.164158	0.346556	0.244075	0.321745	0.22312	1.1614	0.261873	0.786205	0.915818	3.32801	4.35319	0.520809	0.299451	1.27127	1.12491	1.564	1.23782	2.08673	2.8319	0.403472	4.75369	1.74722	2.97822	2.97822	2.94843
EIF2S2	0.770651	0.585601	0.563348	0.438029	0.528212	0.388839	0.425146	0.422804	0.491905	0.548398	0.790793	0.449549	0.612865	0.3507	0.324053	0.834289	1.31263	0.783896	1.5326	0.98951	1.56619	1.24783	0.790295	0.767898	1.00646	1.10945	1.18376	0.964739	1.3728	2.09426	1.01466	1.33408	1.08817	1.56729	1.53277	1.73579
CAST	0.732772	0.670295	0.833369	0.491338	0.768775	0.512517	0.501927	0.501927	0.707358	0.687592	0.851082	0.66517	0.688526	0.457772	0.463377	0.79041	1.0533	0.653289	1.81227	0.816292	1.54326	0.970327	0.627961	0.833206	0.98185	1.12671	1.15431	1.24398	0.889873	2.01413	0.985057	1.00811	1.07821	1.22049	1.46561	1.57875
HNRNPA2B1	0.434542	0.378855	0.691981	0.681026	0.796052	0.546829	0.600691	0.868171	0.796965	0.51749	1.03054	0.545253	0.503054	0.618545	0.648529	0.807142	1.48968	0.480987	0.767746	0.653472	1.13238	0.999536	1.06825	0.802561	0.865768	0.915524	1.11787	1.32242	0.786157	1.09864	0.522076	1.70935	1.10545	0.968415	1.05194	1.31428
MMP8	0.307833	1.0386	0.353339	0.281065	0.624433	0.564807	0.331924	0.449169	0.792335	1.11424	1.16834	0.245583	0.455301	0.0978685	0.0810005	0.257716	0.57575	0.424044	1.44669	0.694491	1.35347	2.12662	0.40668	0.201055	0.689082	1.25052	0.806994	0.838365	0.814566	1.22626	1.28718	0.907666	0.620573	1.23849	1.15363	1.54878
EIF4B	0.554975	0.465463	0.691233	0.570889	0.63852	0.589786	0.548013	0.674325	0.623601	0.173767	0.830884	0.785944	0.738009	0.422433	0.620167	0.595482	1.09941	0.686237	1.7554	0.928506	1.6336	1.30799	0.759479	0.654393	1.10968	1.19627	1.2016	1.0111	0.921845	2.3873	1.11949	0.967136	1.28476	1.81685	1.56919	1.29444
CPT2	0.169883	0.713481	0.478114	0.569668	0.9074	0.559495	0.888072	0.962332	0.736499	0.861413	0.628278	0.720149	0.682611	0.46627	0.631242	0.669006	0.817978	0.677231	1.70907	0.861115	1.31425	1.71913	0.60503	0.458799	0.921038	1.07417	1.05531	0.942122	1.12411	0.953521	0.771136	2.23661	1.15	1.27883	1.28822	1.56465
S100P	0.26668	0.29285	0.60813	0.255465	0.352666	0.447375	0.247988	0.257957	0.363881	0.714768	0.710569	0.218378	0.257854	0.0823118	0.0781122	0.0869117	0.490034	0.520854	0.788986	0.544888	0.736592	3.02157	0.626874	0.133758	0.58535	1.07899	1.09247	0.917138	0.58535	0.206174	1.72158	1.71502	0.990859	1.15499	1.28265	1.42854
CFP	0.379037	0.274041	0.180594	0.975416	0.57118	0.780123	0.415786	0.382187	0.561731	0.984471	0.982567	0.206606	0.623625	0.0218983	0.194228	0.277255	0.679949	0.243804	1.13218	0.448465	0.592463	1.84043	0.628487	0.373747	0.792064	0.479701	0.865693	0.818838	0.921472	1.07357	1.05573	1.3894	1.66446	0.886677	1.21957	0.9209
GBP2	0.808492	0.468023	0.692713	0.442512	1.26965	0.6986	0.695656	0.553385	1.14307	0.880432	0.748324	1.20667	0.611702	0.291735	0.775868	0.865551	1.18108	0.6892	1.21349	0.807351	0.975175	1.37649	1.2173	1.15534	1.39775	1.05884	1.1182	1.2909	0.832176	1.03425	0.95643	2.34714	0.928898	2.02152	1.77381	1.05954
FUS	0.138864	0.0626249	0.416592	0.319932	0.60719	0.352606	0.435652	0.294065	0.600382	0.520568	0.525927	0.31081	0.364398	0.162295	0.26794	0.555522	1.64149	0.502477	2.30889	0.81878	1.18434	1.20845	0.267152	0.520802	0.87456	1.04987	0.961219	1.43635	1.00106	2.90598	0.47867	1.77621	0.941121	1.5741	1.86554	2.50038
CASP4	0.383921	0.663268	0.58498	0.981801	0.522822	0.458979	0.605645	0.823919	0.38996	0.613923	0.448317	0.524023	0.488536	0.748773	0.786626	1.21381	1.56341	0.500628	1.00545	1.28279	0.45448	0.82226	0.282477	0.671232	0.628987	0.717402	0.868638	0.663112	0.724382	0.830842	0.79702	2.62716	2.00452	1.20554	1.04179	1.42152
FXR1	0.861924	1.20754	0.614525	0.626949	0.856655	0.445713	0.669097	0.3277	0.598499	0.753422	0.758768	0.464768	0.738594	0.713045	0.710468	0.400951	1.37707	0.836919	1.75525	1.22273	1.29547	1.44898	0.878941	0.62769	0.951814	1.04349	0.938423	1.04761	1.26188	1.22262	1.25468	1.49215	0.747428	1.68676	1.10195	1.75645
BCAP31	0.693389	0.390771	0.736808	0.597341	0.6776	0.643391	0.578921	0.556553	0.598657	0.429009	0.918175	0.766201	0.622143	0.446423	0.467003	0.647433	0.935091	0.940008	1.53335	0.917571	1.53991	1.33011	0.736763	0.65399	1.13171	1.26493	0.942471	0.937491	1.04332	1.73405	0.901788	1.23658	1.1072	1.38953	1.43751	1.22899
P2RX1	0.450085	0.366264	0.517507	0.789016	0.847327	0.781727	0.861904	0.798127	0.699728	0.856694	0.752853	0.607075	0.75485	0.59243	0.510555	0.566283	0.730844	0.6747	1.9031	1.07071	1.44426	0.983493	0.529499	0.639851	0.89684	0.802539	0.926309	0.781911	1.12572	1.67293	0.812584	1.08031	1.30033	1.36161	1.11649	0.975995
NDUFA8	0.827757	0.730451	0.99253	0.674661	0.993828	0.278946	0.691528	0.246511	0.708394	0.861271	0.8732	0.628259	0.528851	0.892286	0.312539	1.08886	1.25764	1.22831	0.49936	1.01041	0.596191	0.994746	1.06139	1.54949	0.920242	1.28948	1.05907	1.07195	0.85584	1.86649	0.459717	1.37473	1.51162	1.38699	0.588447	1.44753
STAT2	0.234438	0.197939	0.527837	0.596625	0.720161	0.379032	0.475896	0.487127	0.374821	0.440815	0.479973	0.670806	0.427016	0.302821	0.341153	0.973945	1.44208	0.908477	2.20707	0.957093	1.51383	1.22595	1.07349	0.883366	1.40403	1.28315	1.35413	1.25986	1.4129	3.79686	1.51951	1.83093	1.8793	2.48516	2.43748	2.72779
CMC4	0.707358	0.651706	0.720844	0.482319	0.592686	0.53636	0.538986	0.558873	0.758757	0.70301	0.809674	0.438775	0.585438	0.548968	0.612729	0.450866	0.911813	0.493021	1.42499	0.894245	1.12258	1.55879	0.469194	0.515014	0.975759	0.837184	0.720871	0.989097	0.792552	3.3355	1.48259	1.40183	1.98023	2.37936	2.00257	1.93105
RPS18	1.03398	1.21039	0.840577	0.226418	0.444345	0.243399	0.216984	0.492459	0.300004	0.66895	0.950052	0.481654	0.719167	0.237513	0.281701	1.0159	0.952002	0.586204	0.844578	0.767084	1.06351	1.38355	0.864952	0.926999	0.88076	1.01844	0.692365	0.783852	1.58578	1.13902	0.509757	1.98093	0.860037	1.06538	1.20449	1.70969
IGBP1	0.690425	0.587433	0.846819	0.549288	0.642108	0.461555	0.532759	0.521315	0.55946	0.919052	0.679126	0.491011	0.495794	0.4392	0.569924	0.83486	0.89728	0.361141	1.99854	0.791174	1.16591	0.650946	0.898394	0.759065	0.883842	1.11376	0.771067	1.01672	1.09803	1.32339	0.791178	1.46464	1.04956	1.15279	1.34831	1.22161
PIP4K2B	0.711275	0.869454	0.523371	0.742062	0.645456	1.00322	0.787711	0.649702	0.682612	0.624195	0.978164	0.788457	0.818646	0.580688	0.619756	0.871016	0.953724	1.35481	1.3589	0.986965	0.48653	0.680595	1.18626	1.0341	0.563539	1.16004	1.18065	0.908667	1.14459	2.79626	0.831624	0.908743	0.903619	1.77635	1.84122	1.52766
HNRNPU	0.203746	0.21648	0.478591	0.575158	0.875472	0.776782	1.11742	0.956121	0.917919	0.645001	0.721653	0.600131	0.599196	0.570218	0.942262	0.842767	1.62049	0.619763	2.10552	0.820602	1.522	0.705248	0.799095	0.892942	1.08345	1.16252	1.05567	1.67219	1.03644	2.2858	0.857475	1.26614	1.41926	1.09445	1.6084	1.75711
EWSR1	0.525137	0.621584	0.199554	0.293938	0.482705	0.39776	0.314163	0.423378	0.728103	0.41687	0.625305	0.591356	0.532141	0.299231	0.192645	1.01894	1.42169	0.368945	2.56909	0.796629	1.35505	0.614264	0.63358	0.813223	0.863443	1.23041	1.00118	1.48636	1.21807	2.69753	0.451076	1.80911	1.27783	1.43552	1.87596	2.02097
MAP2K1	0.588596	0.78446	0.68703	0.651875	0.488153	0.799527	0.797518	0.61672	0.801535	1.09798	0.642111	0.634699	0.689366	0.453091	0.62636	1.03115	1.11969	0.878538	0.823504	1.28783	1.08983	0.750459	0.678415	0.867531	0.843365	0.843365	1.04793	0.822909	0.58394	0.843226	0.768296	3.23333	1.60337	1.57303	1.79182	1.49158
TAP1	0.528654	0.669136	0.713498	0.926685	0.714731	0.713498	0.858909	0.931614	0.571784	0.550204	0.988712	0.975474	0.662727	0.512972	0.728917	1.06502	1.07135	1.04154	1.09122	0.95716	1.06773	1.14271	1.17884	1.26195	0.906783	1.07982	1.21123	1.31199	1.22328	1.89205	0.937234	1.14817	0.811884	1.43901	1.51187	1.5405
LRP1	1.17649	0.560636	0.741772	0.404314	0.632222	0.575873	0.427018	0.618613	0.530883	0.511046	0.848438	0.318368	0.577541	0.379187	1.14397	0.17649	0.628374	0.246405	2.39243	0.161788	0.740066	1.96271	0.353834	0.147502	1.47009	1.29274	0.471362	0.731155	0.858718	2.29374	0.791777	2.10893	2.96754	0.788647	0.854368	2.31539
LGALS3BP	0.567915	0.433779	0.68907	0.42837	0.625247	0.435942	0.368874	0.434861	0.454332	0.566603	0.691589	0.494389	0.851756	0.277747	0.0768432	1.31003	0.694724	1.09434	0.937166	1.60688	0.93633	1.978	1.43376	1.47221	0.971058	1.27413	1.29392	0.927763	1.31866	2.5887	1.75799	1.46033	1.10857	2.39414	2.1892	2.05079
NEXN	0.62576	0.621429	0.755676	0.756758	0.755676	0.781659	0.826046	0.70804	0.748097	0.655173	1.01977	0.781273	0.781273	0.577502	0.571106	0.701816	1.08795	0.785997	2.08532	0.887409	1.45121	0.96168	0.553584	0.64051	0.983608	1.19762	1.19222	0.967394	0.972799	1.56608	1.29163	1.0063	1.2642	1.32351	1.51704	1.04726
LCP2	0.586061	0.615522	0.61973	0.636565	0.617626	0.609209	0.893295	0.810174	0.672339	0.778329	0.778329	0.781153	0.591982	0.53269	0.577865	0.894113	1.3125	0.740913	1.1154	0.904371	1.45226	1.05448	0.702389	0.651323	1.00473	1.11402	1.00139	0.896565	1.02146	1.5825	1.06636	1.32554	1.4097	1.42026	1.42328	1.04595
PPFIA1	0.2129	0.581218	0.676005	0.575998	0.357672	0.722796	0.647217	1.29124	0.779215	0.792078	0.8199	0.430771	0.765404	0.900367	0.187654	0.748111	1.25675	0.47337	1.12959	0.896369	1.11938	1.49808	1.16672	0.769459	0.910143	1.16867	1.0056	1.02288	1.11743	1.14699	1.30575	1.37798	0.856872	1.55917	1.45164	1.23994
PSMD2	0.6683	0.554146	0.784671	0.731473	0.70709	0.805728	0.778021	0.795754	0.782454	0.786688	0.843394	0.725481	0.726381	0.667875	0.655273	0.809767	0.954589	0.811533	1.46588	0.937729	1.34579	1.50739	0.958121	0.79917	1.05239	1.12618	1.13526	1.0399	1.1977	1.69076	0.939311	1.21429	1.08345	1.33591	1.41237	1.29408
NMI	0.733882	0.584618	0.425785	0.637243	0.68317	0.591316	0.57505	0.693695	0.886016	0.749676	1.05498	0.607478	0.462144	0.502921	0.496647	0.858914	1.5429	1.19934	1.39416	1.15681	1.07259	1.11449	1.39626	0.916524	1.37365	1.27144	1.20553	1.10427	1.0097	0.992891	1.26089	2.38927	1.15414	1.8034	1.72262	1.51058
ADAM9	0.433117	0.396885	0.420832	0.162066	0.425697	0.760538	0.417805	0.409406	0.445529	0.401871	0.746672	0.384037	0.454186	0.425651	0.168834	0.866764	0.897874	0.611833	2.15352	1.06473	2.22178	0.759607	0.206537	0.466653	1.11415	0.862797	1.04496	0.871269	1.18052	1.89096	1.4445	1.51969	1.53698	1.92054	1.44592	1.57009
EFR3A	0.881949	0.996233	0.459445	0.644146	0.549486	0.806914	0.416732	0.708791	0.787289	0.432331	0.832314	0.710318	0.530249	0.721106	0.941005	0.68061	0.68425	1.29389	0.656953	1.19505	1.55776	1.222	1.02728	0.890799	0.764133	1.06547	1.10763	0.731165	1.14671	1.0133	1.17206	1.57862	1.12427	1.68961	1.08733	1.11745
SCARF1	0.652885	0.497728	0.450106	0.559176	0.543814	0.663638	0.606799	0.680536	0.577611	0.799754	0.775956	0.553121	0.669226	0.362017	0.328123	1.04415	0.582487	0.98644	1.57253	1.0812	1.33359	1.08833	0.517565	0.759216	0.990743	1.0209	1.05536	0.625676	1.13935	1.75176	0.866009	1.06481	0.806924	1.69823	1.29038	1.11457
MLEC	0.443968	0.414731	0.506773	0.700603	0.7071	0.629135	0.715763	0.674615	0.848954	0.201065	0.951646	0.679618	0.902517	0.527682	0.498568	0.660421	1.02958	0.84456	1.68558	1.13543	1.25976	1.18982	0.72062	0.676356	1.03017	0.911478	1.04809	0.728959	1.1959	1.65723	1.09192	1.48036	1.18432	1.54858	1.54858	1.35787
SLMAP	0.391602	0.30916	0.553911	0.60415	0.615743	0.601574	0.654388	0.709779	0.735543	0.602403	0.722884	0.569472	0.742161	0.419273	0.394373	0.860592	1.10566	0.793829	1.63569	0.929282	1.53474	1.08938	0.704268	0.722181	1.10581	1.09572	1.09194	0.838497	1.27351	1.80915	1.0125	1.1744	1.03926	1.62384	1.39372	1.27124
EBP	0.536092	0.903599	0.963469	0.905364	0.383848	0.904817	0.471308	0.54419	0.88269	0.920801	1.08695	0.918605	0.385741	0.439174	0.578977	2.08035	1.00065	0.52291	0.617589	0.820536	1.88664	0.922475	0.766992	0.802605	1.09445	1.34674	1.19897	1.24943	0.740044	2.55838	0.873534	0.530894	1.42842	0.988688	1.56005	1.30658
PPP2R5A	0.399003	0.329826	0.397768	0.483004	0.452121	0.449651	0.463239	0.471886	0.494122	0.461066	0.517455	0.452773	0.551455	0.320093	0.324239	0.734413	1.01665	0.810282	1.66077	0.752841	1.22832	0.919534	0.679787	0.655509	0.910579	0.868993	1.00379	1.04394	1.19881	1.55318	0.805281	1.54309	0.91007	1.40584	1.53152	1.35463
CPSF6	0.802373	0.698024	0.879432	0.527102	1.27403	0.303734	0.442009	1.09557	0.988021	0.694038	0.811829	0.711834	0.722003	0.950806	0.783017	0.743518	1.82117	0.64817	1.54303	1.15257	1.72928	0.899823	0.998331	0.442875	0.58423	0.954568	1.39091	1.48746	1.0499	2.65205	0.873509	0.995	0.793734	1.3284	2.01603	1.88925
SVEP1	0.655227	0.566358	0.597386	0.562811	0.633071	0.878724	0.602664	0.417005	1.01967	0.580068	0.986443	0.806962	0.988628	0.313521	0.279656	0.774671	0.706687	0.551053	3.03939	1.35754	1.27765	0.450614	1.06863	0.32665	0.469597	0.799745	1.54347	0.933261	1.04289	2.305	1.17477	1.61275	1.37326	2.21553	0.997905	2.20333
CMPK2	0.759393	0.80628	0.512406	0.435545	0.783256	0.732014	0.640866	0.747268	0.280659	0.714312	0.587926	0.93892	0.65905	0.620637	0.277613	1.15606	1.00352	0.861022	0.864585	1.20001	0.8669	1.19218	2.1074	1.27046	1.06237	1.05836	1.35769	1.55547	0.75769	3.94161	1.39466	1.88865	2.18089	2.62553	2.2052	2.62161
FNBP1L	0.656211	0.396599	0.780423	0.671677	1.0031	0.772208	0.893728	0.874948	0.777732	0.783418	0.517384	0.970851	1.22566	0.843017	0.210754	0.840819	1.36192	0.713667	0.891533	1.28423	1.31121	1.04027	1.43615	0.475533	0.358788	1.18172	1.18457	0.589437	1.45459	2.71316	0.532347	1.08784	1.31913	0.93805	1.16084	2.35978
ECPAS	0.628681	0.375747	0.53511	0.937173	1.11847	0.881616	0.621371	1.32023	0.64915	0.837991	0.557446	0.778968	0.773867	0.7112	1.05223	0.849481	1.23973	0.538519	1.52083	1.19803	2.66377	0.571469	0.337733	0.572498	1.15748	0.872715	0.954734	1.05518	0.982381	3.39433	1.01845	1.27754	1.77404	2.16176	1.74894	1.90235
WASHC2A	0.54475	0.61037	0.557249	0.449966	0.531209	0.496837	0.484338	0.596829	0.711404	0.720609	0.61497	0.595162	0.547059	0.406521	0.437647	0.8759	1.27881	0.727512	1.51994	0.819158	1.20668	0.362726	0.749152	1.02635	0.854401	0.953462	0.954415	1.00299	1.22588	1.17646	0.950769	1.49589	0.971409	1.39085	1.26123	1.20734
FAM91A1	0.51658	0.593292	0.233399	0.567993	0.532902	0.588395	0.609613	0.635728	0.505971	0.411079	0.557893	0.291369	0.312826	1.08642	0.529659	0.544736	2.24349	0.320129	3.0309	1.67775	1.4309	1.2143	0.530536	0.543445	1.15412	0.938613	1.12384	0.922584	1.57691	1.92417	1.83573	2.4124	2.06619	3.26688	1.49086	1.40581
SUSD1	0.823996	0.387278	0.681563	0.69098	0.739242	0.800454	0.749837	0.834591	0.827528	0.889636	0.96621	0.701212	0.838873	0.425029	0.536019	0.791625	0.992383	0.895046	1.6418	1.10366	1.56956	1.26006	0.723945	0.707976	0.929999	1.06634	1.1338	1.08213	1.12088	1.58704	1.35043	1.01635	1.20966	1.39473	1.49777	1.16959
CRELD2	0.981701	0.936622	0.695204	0.367637	0.422732	0.398691	0.488847	0.387672	0.549953	0.210678	0.784629	0.711778	1.03961	0.316018	0.423326	0.439295	1.07303	0.942604	1.92682	0.544285	1.57394	1.62915	0.342474	0.671345	1.34109	1.12521	1.25343	1.07418	1.11081	2.06706	1.3108	1.60591	1.29174	1.52891	1.98843	1.83596
CRAD	0.363805	0.52141	0.40452	0.491203	0.500396	0.639614	0.483322	0.767012	0.522724	0.405452	0.796032	0.648097	0.644966	0.360837	0.273954	0.787809	0.481546	0.665496	2.16503	0.905402	1.3021	0.725208	0.449764	0.698242	0.781484	1.13225	0.795475	0.695541	1.14624	1.67376	0.863418	1.37862	1.24301	1.54871	1.33614	1.09321
MYH14	0.388905	1.04426	1.12023	0.989837	0.348087	0.224499	0.243774	0.103179	0.720528	0.687474	0.845723	0.259424	0.95987	0.364924	0.338116	0.450435	1.06016	1.22858	0.309429	0.70619	0.412573	0.941345	1.06277	0.464797	0.847188	0.463675	0.758135	0.798463	0.873909	2.28202	0.718249	0.516544	0.541143	1.58313	1.16878	1.39604
MTDH	0.54381	0.384436	0.359668	0.387667	0.379052	0.491044	0.484583	0.247676	0.21537	0.102248	0.547755	0.607095	0.346911	0.417207	0.307656	0.490278	0.369987	0.746352	1.30042	0.397118	0.400971	0.84295	0.164033	0.509415	0.511505	0.937759	0.379852	0.88812	0.503951	0.622935	0.744028	1.66698	0.963942	1.49672	1.06006	0.524538
TMEM173	0.430156	0.371764	0.642315	0.591708	0.868098	0.811653	0.527477	0.747421	0.583923	0.436105	1.08733	0.513026	0.974554	0.471958	0.233372	0.775797	1.68519	0.539925	2.44717	0.847822	1.21161	0.807124	0.9656	0.550061	1.19381	1.28004	1.57304	0.834315	1.00783	1.94503	0.719801	1.84879	1.43568	1.23819	1.37072	1.97357
SLC44A2	0.706071	1.0184	0.372141	0.352205	0.766399	0.765933	0.77202	0.149521	0.239233	1.04316	0.552305	0.495978	0.742503	0.230432	0.363571	1.01688	0.988757	1.02743	1.90017	0.726724	1.53543	1.11444	0.669718	0.700479	1.24891	1.30064	1.15145	1.14182	1.14543	2.1205	1.37177	0.8177	1.38696	1.53605	1.49388	1.32974
EXOC8	0.480204	0.569435	0.392147	0.769031	0.682148	0.850043	0.716196	0.697411	0.467289	0.665774	0.842513	0.494183	0.797041	0.439274	0.510484	1.04429	1.17373	0.775677	1.18541	0.919384	1.18541	0.986871	0.535285	0.762051	0.740559	0.819363	1.06992	0.935549	1.25178	1.30631	1.26359	1.2952	1.52573	1.21279	1.3049	1.11005
EHBP1L1	0.530715	0.459647	0.548391	0.498255	0.460964	0.478251	0.160731	1.39502	0.434681	0.746192	0.641619	0.270576	0.671303	0.508374	0.47304	0.64438	1.5942	0.523189	3.08396	0.946823	1.02864	0.743895	0.452249	0.416778	1.08091	1.38789	1.21382	0.448124	1.28791	1.52564	1.45142	1.11674	0.497548	1.76337	1.53167	1.66581
CHCHD4	0.675225	0.61693	0.675471	0.370358	0.640149	0.616287	0.637899	0.628082	0.677271	0.535336	0.91443	0.838975	0.664409	0.538674	0.199958	0.611025	0.565888	0.68709	2.98408	1.32558	1.07076	1.04735	0.740659	0.552514	0.997181	1.01218	0.988184	0.869722	1.00168	0.967836	1.59315	1.90545	1.04111	1.2903	1.86682	1.75701
CISD2	0.611851	0.619988	0.67206	0.688333	0.76156	0.647651	0.602088	0.694842	0.673687	0.79445	0.855507	0.745323	0.792345	0.423894	0.369854	0.86468	1.27897	0.887028	1.88665	1.24775	1.81273	0.949773	0.835456	0.944616	1.19638	1.09934	1.1804	1.01258	1.35848	2.03598	1.2388	1.21622	0.976024	1.74301	1.56453	1.70442
RNF214	0.35437	0.339116	1.34238	0.44003	0.761545	0.468191	0.393093	0.40248	0.475232	0.669769	0.728179	0.556747	0.743689	0.195923	0.423321	0.971796	1.10217	0.869645	0.274618	1.00333	1.08369	1.27924	0.959695	1.14563	0.881804	1.01136	0.878791	1.05555	0.934029	0.624465	0.830783	2.34067	0.924202	1.83691	1.32883	0.971289
ABCF1	0.495627	0.480418	0.285388	0.483996	0.441949	0.384692	0.556462	0.553778	0.405269	0.590017	0.384015	0.439994	0.639279	0.334754	0.336993	0.560739	1.09843	0.429302	1.66515	0.922195	1.35533	1.49872	0.501848	0.623896	0.289526	1.29274	1.30704	0.797091	1.19147	1.81731	0.782216	1.80879	1.10414	1.43848	1.91729	1.41784
PDZD8	0.479652	0.472856	0.491683	0.431778	0.485836	0.102516	0.435743	0.181465	0.51726	0.649152	0.279501	0.450774	0.400337	0.396669	0.22276	0.361377	0.820788	0.1903	2.75358	1.64762	2.12886	0.643944	0.188378	0.4152	1.09227	0.763275	0.381638	1.04585	0.69616	1.00209	1.67656	1.96643	1.03714	1.84494	1.77147	1.53989
BICD2	0.684565	0.73124	0.51898	0.780137	0.73124	0.754577	0.801252	0.713459	0.855706	0.816078	1.01545	0.495318	1.04114	0.466077	0.54671	1.23556	0.577556	1.1613	1.27269	0.921792	1.04269	0.685847	1.23349	1.04166	1.06346	1.24007	1.04079	0.84718	1.07479	2.3151	0.944059	0.894092	1.18018	1.44731	1.40067	1.5095
DTX3L	0.254607	0.159716	0.441569	0.385198	0.639805	0.258365	0.228301	0.696176	0.925416	0.355083	0.32242	0.890342	0.507864	0.261307	0.32242	1.57921	1.63418	1.41929	1.14343	1.12443	1.07046	1.37631	0.648674	1.32434	1.2962	1.2735	1.18662	1.56769	1.19847	1.7612	1.47391	2.51159	1.31633	2.24274	1.95348	2.14972
MZB1	0.694623	0.822329	0.896327	0.515597	1.27109	0.477404	0.622491	0.677914	1.02642	0.627909	0.96057	0.323715	1.73163	0.877608	0.14803	1.541	0.838781	0.610583	0.984645	0.924534	0.50133	0.452871	1.02909	2.33748	1.00068	0.499806	1.39216	1.04037	1.36428	1.8348	1.18118	2.18169	1.21621	1.6863	1.95134	2.07637
GATAD2B	0.804155	0.745939	0.7318	0.312901	0.700787	0.489349	0.624581	0.645035	0.747404	0.74118	0.9361	0.393572	0.798913	0.519923	0.478279	1.11391	1.19023	0.715045	1.28744	0.824894	0.844062	0.958542	1.08392	0.788578	0.47968	0.969703	1.07055	1.39249	1.24898	1.63468	1.10647	1.24871	0.856812	2.01256	0.968387	1.48205
GCN1	0.608328	0.508239	0.682263	0.591482	0.700045	0.743096	0.788019	0.795506	0.496021	0.604701	0.417298	0.548045	0.615597	0.987134	0.769224	0.763081	1.46478	0.520715	1.31661	1.07254	1.17161	0.945119	1.54415	1.50076	1.41052	0.825767	1.0831	1.05813	1.47006	2.09851	0.895147	1.68537	1.17886	1.62688	1.59701	1.83596
RAB8B	0.58215	0.480574	0.577781	0.691371	0.752535	0.488219	0.443439	0.468559	0.567951	0.38598	0.912233	0.672027	0.603266	0.425403	0.369477	0.882459	0.964566	0.735894	0.938476	0.705422	1.26614	0.959961	0.921594	0.510291	0.887466	0.994133	0.979911	1.07662	0.740978	1.25527	0.912248	1.35588	0.814702	1.60847	1.21444	1.06026
TNPO1	0.37788	0.403561	0.40723	0.615125	0.481828	0.6298	0.689723	0.743531	0.453701	0.425438	0.573344	0.672225	0.648128	0.506039	0.376413	1.09528	0.812688	0.888551	0.775704	0.928972	0.97295	0.821223	0.762428	0.969156	0.728281	0.803799	0.816213	0.919662	1.12656	0.596264	0.773677	2.2115	0.967192	1.40319	1.20864	1.19623
PHKB	0.885441	0.562063	0.64248	0.627081	0.831545	0.72033	1.00093	0.852077	0.846944	0.365966	1.20953	0.347553	1.12667	1.02655	0.569664	1.219	1.00616	0.700629	3.09287	0.889137	1.15904	0.672226	0.221708	0.348737	1.07937	1.10781	0.576317	1.49531	1.16733	2.23046	1.16776	0.947193	0.762181	2.65344	0.82333	1.55494
SMARCE1	0.882756	0.859153	0.893516	0.695004	0.826549	0.713205	0.685803	0.750654	0.799725	0.638155	1.0272	0.899694	0.867263	0.654306	0.650961	0.544911	1.88033	0.51613	1.64624	0.906409	1.08502	1.51865	0.786667	0.681138	1.106	1.12727	1.00438	0.93703	1.41322	0.788916	0.68018	2.7855	1.37512	0.640259	1.81942	1.838
PPP1R14B	0.686334	0.161731	0.67445	0.279354	0.678671	0.473431	0.391095	0.420501	0.738083	0.6239	0.471749	0.573183	0.629405	0.357146	0.347051	1.20489	1.54462	1.02493	0.631987	1.04051	0.667859	1.54462	0.373495	0.339733	0.604398	0.722405	0.964575	1.09182	1.0754	0.925063	0.892144	2.78228	1.02898	2.13856	1.61376	1.35136
CRELD1	0.252071	0.321973	0.51897	0.48296	0.643946	0.567689	0.357983	0.580399	0.597345	0.705009	0.547635	0.530502	0.580633	0.240503	0.277942	0.991533	0.943186	0.670918	2.20529	1.25551	1.75914	0.991533	0.464808	0.561501	1.01614	0.890707	1.16574	0.882651	1.23019	2.32989	1.15919	1.1304	1.05818	1.86471	1.72444	1.51198
PRAM1	0.41793	0.557861	0.521901	0.480106	0.53803	0.614635	0.346812	0.42741	0.41963	0.592835	0.696056	0.380913	0.341634	0.405576	0.465864	0.423963	1.20857	0.474454	2.96694	0.844458	0.569024	1.10038	0.645962	0.441595	0.868803	0.783596	0.967703	1.32527	1.08334	1.14763	1.10541	1.85619	0.65525	1.28909	1.46966	2.06497
GAS2L1	0.547976	1.14665	0.333131	0.859381	0.650571	0.587807	0.773684	0.388653	0.993357	1.02439	0.646637	0.641688	0.844587	0.452811	0.577354	1.47012	1.00899	1.11058	1.35027	1.24827	0.558142	0.740766	0.897137	1.61736	1.44315	1.29034	1.20277	0.800989	0.579494	1.54727	1.47778	1.17255	1.38924	1.12157	1.38814	1.69784
FUT8	0.232803	0.295037	0.848232	0.815962	0.781387	0.874739	0.845927	0.872434	0.785997	0.541773	0.817168	1.14748	0.787661	0.499972	0.440959	0.908793	1.09731	0.948109	1.51187	0.920232	2.0983	0.71958	0.551489	0.532603	0.91271	1.08786	1.34331	0.955478	1.05647	0.663891	1.83529	1.13166	0.997733	1.23736	1.51771	1.08831
SP110	0.407554	0.490007	0.669794	0.516879	0.655663	0.522184	0.483748	0.601368	0.689683	0.54389	0.548217	0.534512	0.628881	0.399226	0.703194	1.40697	2.14485	0.362922	1.87051	1.01145	1.37257	0.835925	0.962346	0.970086	0.567397	1.3189	0.697948	2.32147	1.52747	1.86415	0.720422	2.41217	0.717596	1.9438	1.3798	2.62111
SRA1	0.648661	0.628485	0.850422	0.425716	0.509446	0.477165	0.285492	0.446901	0.410584	0.591206	0.410854	0.727193	0.420499	0.655824	0.316339	0.803956	1.74803	0.760167	2.01602	0.894749	1.08157	0.891533	0.374829	0.656827	0.974859	1.22422	1.07189	0.92747	1.15652	2.22682	1.23341	1.70523	1.49546	1.618	2.02874	1.74508
RETN	0.261106	0.255777	0.22647	0.893806	0.0346365	0.865358	0.808697	0.0239791	0.114567	0.899058	0.711	0.380491	0.302393	0.0193682	0.0106213	0.19945	0.260753	0.590579	1.31585	0.476945	1.26923	1.39701	0.102747	0.173547	0.49162	0.897634	0.657939	0.673837	0.783901	1.65296	0.797356	1.00433	0.481819	0.809457	1.19009	2.12482
PDGFC	0.13488	0.199388	0.614583	0.625138	1.04854	0.649769	0.726005	0.702548	0.742425	0.722189	0.711958	0.508176	0.835591	0.48686	0.364079	0.926035	0.689512	0.999583	1.86461	0.879442	1.61889	0.826578	0.420393	0.841622	1.07125	1.07246	1.10262	0.774488	1.24015	2.50933	1.02702	0.879372	1.18654	1.67223	1.77059	1.25827
PDS5B	0.619742	0.584805	0.741566	0.384226	0.958543	1.29929	0.741152	0.687567	0.659251	0.399061	0.641454	0.658204	0.732105	0.738017	1.28192	1.99329	1.36697	0.39667	1.01305	0.621237	0.625326	0.896732	0.75059	0.627315	0.444886	1.08216	0.639273	1.23045	1.73445	3.09538	0.481096	1.15032	1.33382	1.3884	1.46857	2.1116
OCIAD1	0.631221	0.530486	0.749272	0.243332	0.386468	0.176535	0.248103	0.612132	0.348298	0.553	0.550715	0.415131	0.415131	0.233845	0.449408	0.918079	1.49687	0.901447	2.42493	1.02016	0.950511	0.910595	0.863194	0.579621	1.1974	0.945746	1.35029	1.10269	1.16764	2.70777	0.476019	1.8243	1.25452	1.5558	2.21248	1.65465
STAB1	0.597728	0.620116	0.648228	0.521239	0.627909	0.577006	0.509795	0.597842	0.637554	0.372525	0.811662	0.356559	0.47763	0.760234	0.779669	0.37216	1.19762	0.372941	1.95131	0.904411	1.07591	0.907385	0.553169	0.390105	0.976028	0.489037	1.03127	0.532007	1.18269	1.8048	0.547839	2.12204	1.95117	1.38157	1.35935	1.27416
CALCOCO1	0.491698	0.558144	0.653066	0.74704	0.889423	0.838165	0.94163	0.887525	0.936884	1.42473	0.30748	0.662346	1.03301	0.547567	0.653922	0.7304	1.29636	1.18534	1.93493	1.22831	1.92492	0.963294	0.686159	0.985832	1.2221	1.36244	1.07058	1.01966	1.37734	2.02452	1.41097	0.938376	1.34293	1.82548	1.21948	1.44393
CEP131	0.631865	0.517027	0.66232	0.650151	0.533003	0.688742	0.428282	0.660548	0.561197	0.690806	0.624858	0.442676	0.689157	0.581991	0.525936	0.909236	0.882519	0.838566	1.55303	0.77608	1.24535	1.16865	0.482628	0.818743	0.866352	1.02809	1.07072	0.93907	1.24373	2.18603	1.41266	1.03405	1.05257	1.70718	2.13109	1.28615
SMC3	0.420302	0.415253	0.531373	0.613414	0.639919	0.612152	0.507392	0.551568	0.839342	0.524408	0.90283	0.464056	0.582313	0.316439	0.630431	0.671077	0.822191	0.584958	1.83774	0.812621	1.26335	1.8808	0.616643	0.586583	1.04752	0.853253	1.13767	1.17449	1.17195	1.69145	0.832989	1.43742	0.646835	1.20177	1.61532	1.81856
THRAP3	0.51521	0.484743	0.218376	0.238916	0.460536	0.244322	0.459455	0.366483	0.583777	0.691197	0.653219	0.336104	0.304772	0.175648	0.220272	0.57842	1.31283	0.479594	1.48529	0.826522	1.49788	0.739254	0.9931	0.782853	1.01994	1.12246	0.653185	1.08336	1.19645	1.57877	0.720806	1.94103	1.14025	1.10413	1.53133	1.87843
CERT	0.798853	0.596194	0.527854	0.368982	0.814683	0.677076	0.737964	0.49563	0.820772	0.559301	0.694339	0.552154	0.810362	0.458341	0.817509	0.909391	1.06583	0.790235	1.11554	0.564209	0.916701	1.55781	0.503674	0.800469	0.534514	1.41102	1.41311	1.09872	0.723166	1.12828	1.05032	1.75737	1.14115	1.60517	1.5612	0.940454
NPTN	0.712437	0.310502	0.434181	0.448749	0.49087	0.407792	0.504501	0.418742	0.456778	0.515562	0.431987	0.250254	0.34261	0.607761	0.641525	0.632206	0.856253	0.407295	1.24214	0.632398	0.974778	0.835422	0.83614	0.468353	0.656643	0.721297	0.915259	0.921321	0.842524	1.20656	0.575701	1.10158	1.56611	0.89395	0.774003	0.611055
ARFGEF1	0.508897	0.729903	0.601952	0.945094	0.840407	0.856401	0.69937	0.838953	0.850585	0.831772	0.834735	0.844363	0.721412	0.761408	0.587351	1.14507	1.19559	1.42143	1.23818	1.02203	0.998469	0.753805	1.11337	1.05196	1.08135	1.16887	1.05801	1.16595	1.19221	1.97648	1.02206	0.843055	1.22572	1.27538	1.36501	1.256
